# Supplementary material for: catena-Poly[[bis­(3-methyl­benzoato-κ2 O,O′)lead(II)]-μ-4,4′-bipyridine-κ2 N:N′]
Source: Acta Crystallogr Sect E Struct Rep Online. 2011 Sep 3;67(Pt 10):m1326. doi: 10.1107/S1600536811035021 (PMC3201505; doi:10.1107/S1600536811035021)
Supplement: Supplementary file 1 [file e-67-m1326-sup1.cif]

##############################################################################
#                                                                            #
# This CIF contains the data in a paper accepted for publication in          #
# Acta Crystallographica Section E. It conforms to the requirements of       #
# Notes for Authors for Acta Crystallographica Section E, and has been       #
# peer reviewed under the auspices of the IUCr Commission on Journals.       #
#                                                                            #
# Full details of the Crystallographic Information File format               #
# are given in the paper "The Crystallographic Information File (CIF):       #
# a New Standard Archive File for Crystallography" by S. R. Hall, F. H.      #
# Allen and I. D. Brown [Acta Cryst. (1991), A47, 655-685].                  #
#                                                                            #
# The current version of the core CIF dictionary is obtainable from          #
# ftp://ftp.iucr.org/pub/cif_core.dic.                                       #
#                                                                            #
# Software is freely available for graphical display of the structure(s)     #
# in this CIF. For information consult the CIF software page                 #
# http://www.iucr.org/resources/cif/software.                                #
#                                                                            #
# This file may be used for bona fide research purposes within the           #
# scientific community so long as proper attribution is given to the journal # 
# article from which it was obtained.                                        #
#                                                                            #
##############################################################################
data_I
_audit_creation_method     SHELXL-97
_chemical_name_systematic
;
<i>catena</i>-Poly[[bis(3-methylbenzoato-\k^2^<i>O</i>,<i>O</i>')lead(II)]-
\m-4,4'-bipyridine-\k^2^<i>N</i>:<i>N</i>']
;
_chemical_name_common     ?
_chemical_formula_moiety     'C26 H22 N2 O4 Pb'
_chemical_formula_sum     'C26 H22 N2 O4 Pb'
_chemical_formula_iupac     '[Pb (C8 H7 O2)2 (C10 H8 N2)]'
_chemical_formula_weight     633.65
_chemical_melting_point     ?
_symmetry_cell_setting     monoclinic
_symmetry_space_group_name_H-M     'C 2/c'
_symmetry_space_group_name_Hall     '-C 2yc'
loop_
    _symmetry_equiv_pos_as_xyz
    'x, y, z'
    '-x, y, -z+1/2'
    'x+1/2, y+1/2, z'
    '-x+1/2, y+1/2, -z+1/2'
    '-x, -y, -z'
    'x, -y, z-1/2'
    '-x+1/2, -y+1/2, -z'
    'x+1/2, -y+1/2, z-1/2'
_cell_length_a     20.506(8)
_cell_length_b     5.534(2)
_cell_length_c     20.219(8)
_cell_angle_alpha     90.00
_cell_angle_beta     103.507(7)
_cell_angle_gamma     90.00
_cell_volume     2231.0(15)
_cell_formula_units_Z     4
_cell_measurement_reflns_used     5300
_cell_measurement_theta_min     1.26
_cell_measurement_theta_max     28.00
_cell_measurement_temperature     296(2)
_exptl_crystal_description     block
_exptl_crystal_colour     colorless
_exptl_crystal_size_max     0.30
_exptl_crystal_size_mid     0.27
_exptl_crystal_size_min     0.21
_exptl_crystal_density_diffrn     1.887
_exptl_crystal_density_meas     ?
_exptl_crystal_density_method     'not measured'
_exptl_crystal_F_000     1224
_exptl_absorpt_coefficient_mu     7.599
_exptl_absorpt_correction_type     multi-scan
_exptl_absorpt_process_details     '(SADABS; Sheldrick, 1996)'
_exptl_absorpt_correction_T_min     0.129
_exptl_absorpt_correction_T_max     0.215
_exptl_special_details     ?
_diffrn_ambient_temperature     296(2)
_diffrn_radiation_type     MoK\a
_diffrn_radiation_wavelength     0.71073
_diffrn_radiation_source     'fine-focus sealed tube'
_diffrn_radiation_monochromator     graphite
_diffrn_measurement_device_type     'Bruker APEXII CCD'
_diffrn_measurement_method     '\f and \w'
_diffrn_detector_area_resol_mean     ?
_diffrn_reflns_number     8381
_diffrn_reflns_av_R_equivalents     0.0253
_diffrn_reflns_av_sigmaI/netI     0.0237
_diffrn_reflns_theta_min     3.90
_diffrn_reflns_theta_max     27.00
_diffrn_reflns_theta_full     27.00
_diffrn_measured_fraction_theta_max     0.990
_diffrn_measured_fraction_theta_full     0.990
_diffrn_reflns_limit_h_min     -26
_diffrn_reflns_limit_h_max     25
_diffrn_reflns_limit_k_min     -7
_diffrn_reflns_limit_k_max     2
_diffrn_reflns_limit_l_min     -25
_diffrn_reflns_limit_l_max     25
_diffrn_standards_number     ?
_diffrn_standards_interval_count     ?
_diffrn_standards_interval_time     ?
_diffrn_standards_decay_%     ?
_refine_special_details
;
;
_reflns_number_total     2402
_reflns_number_gt     2153
_reflns_threshold_expression     I>2\s(I)
_refine_ls_structure_factor_coef     Fsqd
_refine_ls_matrix_type     full
_refine_ls_R_factor_all     0.0206
_refine_ls_R_factor_gt     0.0169
_refine_ls_wR_factor_gt     0.0401
_refine_ls_wR_factor_ref     0.0418
_refine_ls_goodness_of_fit_ref     1.012
_refine_ls_restrained_S_all     1.012
_refine_ls_number_reflns     2402
_refine_ls_number_parameters     151
_refine_ls_number_restraints     0
_refine_ls_hydrogen_treatment     constr
_refine_ls_weighting_scheme     calc
_refine_ls_weighting_details
         'calc w=1/[\s^2^(Fo^2^)+(0.0200P)^2^+1.2000P] where P=(Fo^2^+2Fc^2^)/3'
_atom_sites_solution_hydrogens     geom
_atom_sites_solution_primary     direct
_atom_sites_solution_secondary     difmap
_refine_ls_shift/su_max     0.000
_refine_ls_shift/su_mean     0.000
_refine_diff_density_max     0.381
_refine_diff_density_min     -0.504
_refine_ls_extinction_method     none
_refine_ls_extinction_coef     ?
loop_
    _atom_type_symbol
    _atom_type_description
    _atom_type_scat_dispersion_real
    _atom_type_scat_dispersion_imag
    _atom_type_scat_source
    'C' 'C' 0.0033 0.0016
                         'International Tables Vol C Tables 4.2.6.8 and 6.1.1.4'
    'H' 'H' 0.0000 0.0000
                         'International Tables Vol C Tables 4.2.6.8 and 6.1.1.4'
    'N' 'N' 0.0061 0.0033
                         'International Tables Vol C Tables 4.2.6.8 and 6.1.1.4'
    'O' 'O' 0.0106 0.0060
                         'International Tables Vol C Tables 4.2.6.8 and 6.1.1.4'
    'Pb' 'Pb' -3.3944 10.1111
                         'International Tables Vol C Tables 4.2.6.8 and 6.1.1.4'
_computing_data_collection     'APEX2 (Bruker, 2007)'
_computing_cell_refinement     'SAINT (Bruker, 2007)'
_computing_data_reduction     'SAINT (Bruker, 2007)'
_computing_structure_solution     'SHELXS97 (Sheldrick, 2008)'
_computing_structure_refinement     'SHELXL97 (Sheldrick, 2008)'
_computing_molecular_graphics
                     'SHELXTL (Sheldrick, 2008) and DIAMOND (Brandenburg, 1999)'
_computing_publication_material     'SHELXTL (Sheldrick, 2008)'
loop_
    _atom_site_type_symbol
    _atom_site_label
    _atom_site_fract_x
    _atom_site_fract_y
    _atom_site_fract_z
    _atom_site_U_iso_or_equiv
    _atom_site_adp_type
    _atom_site_calc_flag
    _atom_site_refinement_flags
    _atom_site_occupancy
    _atom_site_disorder_assembly
    _atom_site_disorder_group
    Pb Pb1 1.0000 0.51034(2) 0.7500 0.03248(6) Uani d S 1 . .
    O O1 0.99708(9) 0.2668(3) 0.85225(9) 0.0427(4) Uani d . 1 . .
    O O2 0.92275(9) 0.1874(3) 0.75719(9) 0.0442(4) Uani d . 1 . .
    N N1 0.88014(11) 0.6287(4) 0.64774(11) 0.0418(5) Uani d . 1 . .
    C C1 0.92142(13) -0.0604(5) 0.85353(14) 0.0353(5) Uani d . 1 . .
    C C2 0.86958(12) -0.2024(5) 0.81811(13) 0.0363(5) Uani d . 1 . .
    H H2 0.8510 -0.1701 0.7725 0.044 Uiso calc R 1 . .
    C C3 0.84468(13) -0.3932(5) 0.84970(14) 0.0402(6) Uani d . 1 . .
    C C4 0.87334(17) -0.4373(6) 0.91770(17) 0.0499(7) Uani d . 1 . .
    H H4A 0.8574 -0.5645 0.9395 0.060 Uiso calc R 1 . .
    C C5 0.92466(16) -0.2977(6) 0.95346(14) 0.0562(8) Uani d . 1 . .
    H H5 0.9432 -0.3309 0.9991 0.067 Uiso calc R 1 . .
    C C6 0.94919(15) -0.1064(6) 0.92180(14) 0.0499(7) Uani d . 1 . .
    H H6 0.9838 -0.0103 0.9461 0.060 Uiso calc R 1 . .
    C C7 0.94876(12) 0.1458(5) 0.81944(13) 0.0350(5) Uani d . 1 . .
    C C8 0.78855(17) -0.5504(6) 0.8108(2) 0.0580(9) Uani d . 1 . .
    H H8A 0.7464 -0.4889 0.8162 0.087 Uiso calc R 1 . .
    H H8B 0.7946 -0.7127 0.8279 0.087 Uiso calc R 1 . .
    H H8C 0.7890 -0.5497 0.7634 0.087 Uiso calc R 1 . .
    C C9 0.82897(17) 0.4775(5) 0.62681(17) 0.0474(7) Uani d . 1 . .
    H H9 0.8279 0.3363 0.6514 0.057 Uiso calc R 1 . .
    C C10 0.77682(16) 0.5196(4) 0.56991(16) 0.0443(7) Uani d . 1 . .
    H H10 0.7418 0.4095 0.5582 0.053 Uiso calc R 1 . .
    C C11 0.77707(11) 0.7242(4) 0.53090(11) 0.0303(5) Uani d . 1 . .
    C C12 0.83066(13) 0.8809(5) 0.55292(14) 0.0415(6) Uani d . 1 . .
    H H12A 0.8335 1.0222 0.5289 0.050 Uiso calc R 1 . .
    C C13 0.87981(13) 0.8270(5) 0.61065(14) 0.0479(7) Uani d . 1 . .
    H H13 0.9148 0.9365 0.6243 0.058 Uiso calc R 1 . .
loop_
    _atom_site_aniso_label
    _atom_site_aniso_U_11
    _atom_site_aniso_U_22
    _atom_site_aniso_U_33
    _atom_site_aniso_U_12
    _atom_site_aniso_U_13
    _atom_site_aniso_U_23
    Pb1 0.03302(8) 0.03156(8) 0.03056(8) 0.000 0.00275(5) 0.000
    O1 0.0416(10) 0.0463(10) 0.0363(10) -0.0058(8) 0.0017(8) 0.0017(8)
    O2 0.0468(10) 0.0512(11) 0.0305(9) -0.0093(9) 0.0010(8) 0.0076(8)
    N1 0.0401(12) 0.0448(13) 0.0352(12) 0.0023(10) -0.0016(10) -0.0019(10)
    C1 0.0374(14) 0.0366(12) 0.0334(14) 0.0039(10) 0.0112(11) 0.0012(11)
    C2 0.0351(13) 0.0412(13) 0.0337(13) 0.0056(10) 0.0098(10) 0.0021(11)
    C3 0.0400(14) 0.0357(13) 0.0472(17) 0.0027(11) 0.0150(12) 0.0000(12)
    C4 0.0582(19) 0.0490(15) 0.0490(18) 0.0026(14) 0.0259(15) 0.0110(14)
    C5 0.070(2) 0.066(2) 0.0322(15) 0.0006(16) 0.0110(14) 0.0126(14)
    C6 0.0557(18) 0.0589(18) 0.0319(15) -0.0079(15) 0.0036(13) 0.0035(14)
    C7 0.0341(13) 0.0398(13) 0.0322(13) 0.0032(10) 0.0102(11) 0.0027(11)
    C8 0.0487(18) 0.0537(17) 0.071(2) -0.0113(14) 0.0126(17) 0.0047(17)
    C9 0.0530(18) 0.0427(16) 0.0399(16) -0.0018(12) -0.0024(13) 0.0074(12)
    C10 0.0450(16) 0.0407(15) 0.0400(16) -0.0107(11) -0.0044(12) 0.0043(11)
    C11 0.0302(12) 0.0331(12) 0.0270(12) 0.0007(9) 0.0058(9) -0.0027(10)
    C12 0.0372(14) 0.0412(14) 0.0408(15) -0.0071(11) -0.0014(11) 0.0059(12)
    C13 0.0374(15) 0.0525(16) 0.0470(16) -0.0086(12) -0.0040(12) -0.0014(14)
_geom_special_details
;
;
loop_
    _geom_bond_atom_site_label_1
    _geom_bond_atom_site_label_2
    _geom_bond_site_symmetry_2
    _geom_bond_distance
    _geom_bond_publ_flag
    Pb1 O1 . 2.4803(19) y
    Pb1 O2 . 2.4148(19) y
    Pb1 N1 . 2.893(2) y
    O1 C7 . 1.250(3) ?
    O2 C7 . 1.268(3) ?
    N1 C13 . 1.328(4) ?
    N1 C9 . 1.331(4) ?
    C1 C2 . 1.380(4) ?
    C1 C6 . 1.388(4) ?
    C1 C7 . 1.507(4) ?
    C2 C3 . 1.391(4) ?
    C2 H2 . 0.9300 ?
    C3 C4 . 1.385(4) ?
    C3 C8 . 1.509(4) ?
    C4 C5 . 1.368(4) ?
    C4 H4A . 0.9300 ?
    C5 C6 . 1.391(4) ?
    C5 H5 . 0.9300 ?
    C6 H6 . 0.9300 ?
    C8 H8A . 0.9600 ?
    C8 H8B . 0.9600 ?
    C8 H8C . 0.9600 ?
    C9 C10 . 1.395(4) ?
    C9 H9 . 0.9300 ?
    C10 C11 . 1.381(3) ?
    C10 H10 . 0.9300 ?
    C11 C12 . 1.389(3) ?
    C11 C11 7_666 1.492(4) ?
    C12 C13 . 1.385(3) ?
    C12 H12A . 0.9300 ?
    C13 H13 . 0.9300 ?
loop_
    _geom_angle_atom_site_label_1
    _geom_angle_atom_site_label_2
    _geom_angle_atom_site_label_3
    _geom_angle_site_symmetry_1
    _geom_angle_site_symmetry_3
    _geom_angle
    _geom_angle_publ_flag
    O2 Pb1 O2 . 2_756 84.54(10) ?
    O2 Pb1 O1 . 2_756 77.99(7) ?
    O2 Pb1 O1 2_756 2_756 53.41(5) ?
    O2 Pb1 O1 . . 53.41(6) ?
    O2 Pb1 O1 2_756 . 77.99(6) ?
    O1 Pb1 O1 2_756 . 114.17(9) ?
    O2 Pb1 C7 . 2_756 79.93(7) ?
    O2 Pb1 C7 2_756 2_756 26.88(6) ?
    O1 Pb1 C7 2_756 2_756 26.53(6) ?
    O1 Pb1 C7 . 2_756 96.40(7) ?
    O2 Pb1 N1 . . 75.57(7) ?
    O2 Pb1 N1 2_756 . 125.75(6) ?
    O1 Pb1 N1 2_756 . 73.10(6) ?
    O1 Pb1 N1 . . 122.47(6) ?
    C7 Pb1 N1 2_756 . 99.23(7) ?
    C7 O1 Pb1 . . 91.10(15) ?
    C7 O2 Pb1 . . 93.70(15) ?
    C13 N1 C9 . . 116.1(2) ?
    C13 N1 Pb1 . . 118.81(17) ?
    C9 N1 Pb1 . . 124.04(18) ?
    C2 C1 C6 . . 119.9(3) ?
    C2 C1 C7 . . 121.2(2) ?
    C6 C1 C7 . . 118.9(3) ?
    C1 C2 C3 . . 121.0(2) ?
    C1 C2 H2 . . 119.5 ?
    C3 C2 H2 . . 119.5 ?
    C4 C3 C2 . . 118.2(3) ?
    C4 C3 C8 . . 120.7(3) ?
    C2 C3 C8 . . 121.0(3) ?
    C5 C4 C3 . . 121.4(3) ?
    C5 C4 H4A . . 119.3 ?
    C3 C4 H4A . . 119.3 ?
    C4 C5 C6 . . 120.2(3) ?
    C4 C5 H5 . . 119.9 ?
    C6 C5 H5 . . 119.9 ?
    C1 C6 C5 . . 119.3(3) ?
    C1 C6 H6 . . 120.4 ?
    C5 C6 H6 . . 120.4 ?
    O1 C7 O2 . . 121.8(2) ?
    O1 C7 C1 . . 119.8(2) ?
    O2 C7 C1 . . 118.4(2) ?
    C3 C8 H8A . . 109.5 ?
    C3 C8 H8B . . 109.5 ?
    H8A C8 H8B . . 109.5 ?
    C3 C8 H8C . . 109.5 ?
    H8A C8 H8C . . 109.5 ?
    H8B C8 H8C . . 109.5 ?
    N1 C9 C10 . . 123.5(3) ?
    N1 C9 H9 . . 118.2 ?
    C10 C9 H9 . . 118.2 ?
    C11 C10 C9 . . 120.2(2) ?
    C11 C10 H10 . . 119.9 ?
    C9 C10 H10 . . 119.9 ?
    C10 C11 C12 . . 115.9(2) ?
    C10 C11 C11 . 7_666 122.3(3) ?
    C12 C11 C11 . 7_666 121.8(3) ?
    C13 C12 C11 . . 120.1(3) ?
    C13 C12 H12A . . 120.0 ?
    C11 C12 H12A . . 120.0 ?
    N1 C13 C12 . . 124.1(3) ?
    N1 C13 H13 . . 118.0 ?
    C12 C13 H13 . . 118.0 ?
loop_
    _geom_torsion_atom_site_label_1
    _geom_torsion_atom_site_label_2
    _geom_torsion_atom_site_label_3
    _geom_torsion_atom_site_label_4
    _geom_torsion_site_symmetry_1
    _geom_torsion_site_symmetry_2
    _geom_torsion_site_symmetry_3
    _geom_torsion_site_symmetry_4
    _geom_torsion
    _geom_torsion_publ_flag
    O2 Pb1 O1 C7 . . . . 0.62(14) ?
    O2 Pb1 O1 C7 2_756 . . . -91.49(15) ?
    O1 Pb1 O1 C7 2_756 . . . -51.27(13) ?
    C7 Pb1 O1 C7 2_756 . . . -71.79(18) ?
    N1 Pb1 O1 C7 . . . . 33.44(17) ?
    O2 Pb1 O2 C7 2_756 . . . 78.48(14) ?
    O1 Pb1 O2 C7 2_756 . . . 132.18(16) ?
    O1 Pb1 O2 C7 . . . . -0.61(14) ?
    C7 Pb1 O2 C7 2_756 . . . 105.22(16) ?
    N1 Pb1 O2 C7 . . . . -152.43(16) ?
    O2 Pb1 N1 C13 . . . . -179.6(2) ?
    O2 Pb1 N1 C13 2_756 . . . -107.4(2) ?
    O1 Pb1 N1 C13 2_756 . . . -98.0(2) ?
    O1 Pb1 N1 C13 . . . . 153.72(19) ?
    C7 Pb1 N1 C13 2_756 . . . -102.6(2) ?
    O2 Pb1 N1 C9 . . . . -11.7(2) ?
    O2 Pb1 N1 C9 2_756 . . . 60.4(3) ?
    O1 Pb1 N1 C9 2_756 . . . 69.9(2) ?
    O1 Pb1 N1 C9 . . . . -38.4(3) ?
    C7 Pb1 N1 C9 2_756 . . . 65.3(2) ?
    C6 C1 C2 C3 . . . . -0.4(4) ?
    C7 C1 C2 C3 . . . . 179.7(2) ?
    C1 C2 C3 C4 . . . . -0.1(4) ?
    C1 C2 C3 C8 . . . . -179.3(3) ?
    C2 C3 C4 C5 . . . . 0.2(4) ?
    C8 C3 C4 C5 . . . . 179.4(3) ?
    C3 C4 C5 C6 . . . . 0.1(5) ?
    C2 C1 C6 C5 . . . . 0.7(4) ?
    C7 C1 C6 C5 . . . . -179.4(3) ?
    C4 C5 C6 C1 . . . . -0.6(5) ?
    Pb1 O1 C7 O2 . . . . -1.1(2) ?
    Pb1 O1 C7 C1 . . . . 177.1(2) ?
    Pb1 O2 C7 O1 . . . . 1.1(3) ?
    Pb1 O2 C7 C1 . . . . -177.1(2) ?
    C2 C1 C7 O1 . . . . -177.9(2) ?
    C6 C1 C7 O1 . . . . 2.2(4) ?
    C2 C1 C7 O2 . . . . 0.4(4) ?
    C6 C1 C7 O2 . . . . -179.5(3) ?
    C13 N1 C9 C10 . . . . -0.6(5) ?
    Pb1 N1 C9 C10 . . . . -168.7(2) ?
    N1 C9 C10 C11 . . . . 1.5(5) ?
    C9 C10 C11 C12 . . . . -1.3(4) ?
    C9 C10 C11 C11 . . . 7_666 179.2(3) ?
    C10 C11 C12 C13 . . . . 0.3(4) ?
    C11 C11 C12 C13 7_666 . . . 179.8(3) ?
    C9 N1 C13 C12 . . . . -0.5(4) ?
    Pb1 N1 C13 C12 . . . . 168.3(2) ?
    C11 C12 C13 N1 . . . . 0.7(5) ?
loop_
    _geom_hbond_atom_site_label_D
    _geom_hbond_atom_site_label_H
    _geom_hbond_atom_site_label_A
    _geom_hbond_site_symmetry_A
    _geom_hbond_distance_DH
    _geom_hbond_distance_HA
    _geom_hbond_distance_DA
    _geom_hbond_angle_DHA
    C13 H13 O1 2_766 0.93 2.54 3.461(4) 172
_iucr_refine_instructions_details
;
TITL 3 in  C2/c
CELL  0.71073   20.5060    5.5340   20.2190    90.000   103.507    90.000
ZERR 4          0.0080    0.0020    0.0080     0.000     0.007     0.000
LATT 7
SYMM             - X ,              Y ,    0.50000 - Z
SFAC C  H  N  O  Pb
UNIT 104  88  8  16  4
OMIT -2 54
L.S. 20
ACTA
BOND $H
FMAP 2
PLAN 20
size 0.30 0.27 0.21
FREE Pb1  C7
bind pb1 n1
TEMP    23
htab
conf
omit 5 1 0
omit -1 1 2
omit 1 1 2
omit 2 2 4
omit 3 3 6
omit -4 2 2
omit 2 2 1
omit -1 3 6
omit -11 3 4
omit 5 3 5
omit -2 2 1
omit 3 3 7
omit -7 3 10
WGHT    0.02000    1.200000
FVAR       0.09087
PB1   5    1.000000    0.510331    0.750000    10.50000    0.03304    0.03157 =
         0.03057    0.00000    0.00275    0.00000
O1    4    0.997075    0.266784    0.852255    11.00000    0.04185    0.04620 =
         0.03647    0.00195    0.00171   -0.00584
O2    4    0.922734    0.187382    0.757176    11.00000    0.04708    0.05118 =
         0.03058    0.00770    0.00102   -0.00939
N1    3    0.880138    0.628623    0.647749    11.00000    0.04018    0.04490 =
         0.03530   -0.00194   -0.00157    0.00232
C1    1    0.921411   -0.060420    0.853535    11.00000    0.03773    0.03657 =
         0.03343    0.00113    0.01137    0.00385
C2    1    0.869594   -0.202426    0.818109    11.00000    0.03505    0.04111 =
         0.03361    0.00215    0.00980    0.00559
AFIX  43
H2    2    0.851051   -0.170117    0.772449    11.00000   -1.20000
AFIX   0
C3    1    0.844672   -0.393261    0.849688    11.00000    0.04021    0.03564 =
         0.04722   -0.00004    0.01495    0.00264
C4    1    0.873351   -0.437279    0.917717    11.00000    0.05853    0.04899 =
         0.04873    0.01098    0.02593    0.00274
AFIX  43
H4A   2    0.857374   -0.564420    0.939554    11.00000   -1.20000
AFIX   0
C5    1    0.924648   -0.297745    0.953428    11.00000    0.07052    0.06583 =
         0.03232    0.01292    0.01109    0.00061
AFIX  43
H5    2    0.943198   -0.330979    0.999033    11.00000   -1.20000
AFIX   0
C6    1    0.949208   -0.106251    0.921821    11.00000    0.05568    0.05895 =
         0.03200    0.00355    0.00339   -0.00787
AFIX  43
H6    2    0.983809   -0.010144    0.946125    11.00000   -1.20000
AFIX   0
C7    1    0.948766    0.145804    0.819449    11.00000    0.03408    0.03997 =
         0.03226    0.00288    0.01018    0.00310
C8    1    0.788542   -0.550423    0.810747    11.00000    0.04848    0.05360 =
         0.07079    0.00464    0.01214   -0.01125
AFIX 137
H8A   2    0.746357   -0.489037    0.816295    11.00000   -1.50000
H8B   2    0.794578   -0.712784    0.827801    11.00000   -1.50000
H8C   2    0.788986   -0.549414    0.763375    11.00000   -1.50000
AFIX   0
C9    1    0.828973    0.477558    0.626841    11.00000    0.05276    0.04282 =
         0.04017    0.00746   -0.00256   -0.00183
AFIX  43
H9    2    0.827929    0.336310    0.651494    11.00000   -1.20000
AFIX   0
C10   1    0.776772    0.519613    0.569901    11.00000    0.04516    0.04076 =
         0.04000    0.00444   -0.00454   -0.01071
AFIX  43
H10   2    0.741705    0.409496    0.558215    11.00000   -1.20000
AFIX   0
C11   1    0.777074    0.724302    0.530886    11.00000    0.03029    0.03307 =
         0.02705   -0.00268    0.00583    0.00066
C12   1    0.830685    0.880859    0.552912    11.00000    0.03717    0.04115 =
         0.04083    0.00588   -0.00145   -0.00716
AFIX  43
H12A  2    0.833581    1.022103    0.528839    11.00000   -1.20000
AFIX   0
C13   1    0.879809    0.827092    0.610616    11.00000    0.03759    0.05247 =
         0.04705   -0.00118   -0.00414   -0.00852
AFIX  43
H13   2    0.914766    0.936609    0.624267    11.00000   -1.20000
HKLF 4 1 -1.0000  0.0000  0.0000  0.0000  1.0000  0.0000  0.0000  0.0000 -1.0000
REM  3 in  C2/c
REM R1 =  0.0169 for   2153 Fo > 4sig(Fo)  and  0.0207 for all   2402 data
REM    151 parameters refined using      0 restraints
END
WGHT      0.0193      0.7724
REM Highest difference peak  0.383,  deepest hole -0.506,  1-sigma level  0.069
Q1    1   1.0396  0.5133  0.7817  11.00000  0.05    0.38
Q2    1   0.9299  0.0295  0.8412  11.00000  0.05    0.32
Q3    1   0.9826 -0.0165  0.7606  11.00000  0.05    0.31
Q4    1   0.9593  0.3137  0.8311  11.00000  0.05    0.29
Q5    1   0.8013  0.4889  0.5968  11.00000  0.05    0.28
Q6    1   1.0000  0.6521  0.7500  10.50000  0.05    0.28
Q7    1   0.7500  0.7500  0.5000  10.50000  0.05    0.28
Q8    1   1.0017  0.6084  0.8192  11.00000  0.05    0.27
Q9    1   0.9260  0.3426  0.7797  11.00000  0.05    0.26
Q10   1   0.8192 -0.4852  0.8347  11.00000  0.05    0.26
Q11   1   1.0432  0.7035  0.7969  11.00000  0.05    0.25
Q12   1   0.9995  0.3843  0.8195  11.00000  0.05    0.25
Q13   1   0.9139 -0.0242  0.8759  11.00000  0.05    0.25
Q14   1   0.8178  0.7362  0.5440  11.00000  0.05    0.24
Q15   1   0.8669 -0.4496  0.8785  11.00000  0.05    0.24
Q16   1   0.9539  0.6421  0.8067  11.00000  0.05    0.23
Q17   1   0.8612  0.8437  0.5729  11.00000  0.05    0.23
Q18   1   0.8186 -0.6288  0.7741  11.00000  0.05    0.22
Q19   1   0.9608  0.2799  0.7059  11.00000  0.05    0.22
Q20   1   0.7701 -0.4867  0.7537  11.00000  0.05    0.22
;
data_global
_journal_date_recd_electronic     2011-08-08
_journal_date_accepted     2011-08-26
_journal_name_full     'Acta Crystallographica, Section E'
_journal_year     2011
_journal_volume     67
_journal_issue     10
_journal_page_first     m1326
_journal_page_last     m1326
_journal_paper_category     QM
_journal_coeditor_code     HY2458
_publ_contact_author_name     'Fu Huang'
_publ_contact_author_address
;
College of Science
Guangdong Ocean University
Zhanjiang 524088
People's Republic of China
;
_publ_contact_author_email     huangfu407@126.com
_publ_contact_author_fax     '86 0759 2383307'
_publ_contact_author_phone     '86 0759 2383307'
_publ_section_title
;\
<i>catena</i>-Poly[[bis(3-methylbenzoato-\k^2^<i>O</i>,<i>O</i>')lead(II)]-\m-\
4,4'-bipyridine-\k^2^<i>N</i>:<i>N</i>']
;
loop_
    _publ_author_name
    _publ_author_footnote
    _publ_author_address
    'Jian-Ying Xie' .
;
College of Science
Guangdong Ocean University
Zhanjiang 524088
People's Republic of China
;
    'Fu Huang' .
;
College of Science
Guangdong Ocean University
Zhanjiang 524088
People's Republic of China
;
