# Supplementary material for: catena-Poly[[bis­(3-methyl­benzoato-κ2 O,O′)lead(II)]-μ-4,4′-bipyridine-κ2 N:N′]
Source: Acta Crystallogr Sect E Struct Rep Online. 2011 Sep 3;67(Pt 10):m1326. doi: 10.1107/S1600536811035021 (PMC3201505; doi:10.1107/S1600536811035021)
Supplement: Supplementary file 2 [file e-67-m1326-Isup2.hkl]

# 
# h,k,l, Fc-squared, Fo-squared, sigma(Fo-squared) and status flag 
# 
data_I
_shelx_title ' 3 in  C2/c' 
_shelx_refln_list_code          4 
_shelx_F_calc_maximum      343.93 
_exptl_crystal_F_000      1224.00 
_reflns_d_resolution_high  0.7828 
 
loop_ 
 _symmetry_equiv_pos_as_xyz 
 'x, y, z' 
 '-x, y, -z+1/2' 
 'x+1/2, y+1/2, z' 
 '-x+1/2, y+1/2, -z+1/2' 
 '-x, -y, -z' 
 'x, -y, z-1/2' 
 '-x+1/2, -y+1/2, -z' 
 'x+1/2, -y+1/2, z-1/2' 
 
_cell_length_a    20.5060 
_cell_length_b     5.5340 
_cell_length_c    20.2190 
_cell_angle_alpha  90.000 
_cell_angle_beta  103.507 
_cell_angle_gamma  90.000 
 
_shelx_F_squared_multiplier     1.000 
 
loop_ 
 _refln_index_h 
 _refln_index_k 
 _refln_index_l 
 _refln_F_squared_calc 
 _refln_F_squared_meas 
 _refln_F_squared_sigma 
 _refln_observed_status 
   4   0   0    34626.73    33943.52    521.27 o 
   6   0   0    57662.02    55379.36    848.25 o 
   8   0   0    62098.93    61500.60    944.16 o 
  10   0   0    41287.85    39646.21    618.56 o 
  12   0   0    36066.92    35394.30    558.97 o 
  14   0   0    48684.34    49683.62    779.67 o 
  16   0   0    24991.44    25291.66    479.17 o 
  18   0   0    24464.54    24557.52    736.96 o 
  20   0   0     4178.43     4351.29    238.71 o 
  22   0   0     7595.50     7872.55    344.13 o 
  24   0   0     8260.40     8480.83    373.21 o 
   3   1   0    21084.98    21134.90    269.07 o 
   7   1   0    77409.02    75639.34    869.18 o 
   9   1   0    84367.88    86084.12    898.75 o 
  11   1   0    27472.73    27543.15    291.25 o 
  13   1   0    28787.23    28715.26    386.49 o 
  15   1   0    18737.48    18719.42    238.85 o 
  17   1   0    14362.85    14496.25    231.09 o 
  19   1   0    12604.70    12838.88    237.48 o 
  21   1   0     5729.34     6052.21    159.78 o 
  23   1   0     4840.00     5062.88    224.84 o 
  25   1   0     2824.45     2740.09    128.61 o 
   0   2   0    51322.54    47488.53   1681.87 o 
   2   2   0    22879.63    23147.24    548.28 o 
   4   2   0    51900.61    50482.25    946.36 o 
   6   2   0    53755.77    54689.89    718.27 o 
   8   2   0    27511.04    27289.33    540.69 o 
  10   2   0    25696.40    26214.75    261.73 o 
  12   2   0    22811.69    23120.53    302.82 o 
  14   2   0    14241.02    14214.24    227.76 o 
  16   2   0     9716.30     9620.48    185.05 o 
  18   2   0    10276.85    10251.18    181.73 o 
  20   2   0     6780.24     6635.13    152.29 o 
  22   2   0     3984.22     4219.52    121.93 o 
  24   2   0     3153.59     3114.45    163.57 o 
   1   3   0    56191.70    53269.00   1044.63 o 
   3   3   0    25013.30    24385.43    414.82 o 
   5   3   0    34760.00    36006.77    819.54 o 
   7   3   0    24651.62    25461.95    751.18 o 
   9   3   0    20698.90    20421.94    627.07 o 
  11   3   0    14478.18    13890.54    386.18 o 
  13   3   0    13824.89    13541.44    246.49 o 
  15   3   0    11752.96    11808.62    224.06 o 
  17   3   0    10934.14    10998.94    324.08 o 
  19   3   0     6362.47     6190.80    164.23 o 
  21   3   0     3763.33     3857.17    118.85 o 
  23   3   0     4552.06     4430.89    156.42 o 
   0   4   0    23302.90    22901.57    439.67 o 
   2   4   0    18853.29    18357.20    321.00 o 
   4   4   0    36768.89    36205.84    525.52 o 
   6   4   0    19307.81    18982.09    349.79 o 
   8   4   0    20803.56    20848.24    355.19 o 
  10   4   0    22237.06    21305.23    432.60 o 
  12   4   0    14121.88    13865.90    300.55 o 
  14   4   0    13523.92    13137.93    291.03 o 
  16   4   0     5530.13     5317.29    156.49 o 
  18   4   0     4929.76     4844.35    154.55 o 
  20   4   0     2693.49     2574.18    121.46 o 
   1   5   0    12439.60    12521.01    200.01 o 
   3   5   0    14804.37    15174.69    276.13 o 
   5   5   0    18609.36    18893.66    319.95 o 
   7   5   0     5912.38     6076.93    120.64 o 
   9   5   0     7674.14     7589.26    205.98 o 
  11   5   0     8054.18     7952.54    191.50 o 
  13   5   0     7607.91     7467.45    189.44 o 
  15   5   0     3122.35     2998.08    112.69 o 
  17   5   0     4198.09     4484.67    148.71 o 
   0   6   0     6000.94     6056.26    242.34 o 
   2   6   0     5974.80     6029.33    159.36 o 
   4   6   0     5105.11     5103.48    169.01 o 
   6   6   0     4438.29     4333.02    111.66 o 
   8   6   0     4199.28     4141.15    113.95 o 
  10   6   0     3605.83     3579.54    110.77 o 
  12   6   0     2604.63     2726.00    154.71 o 
   1   7   0     2710.96     2750.61    106.05 o 
   3   7   0     2371.96     2518.63    181.76 o 
 -25   1   1       27.07       64.21     68.97 o 
 -23   1   1       26.17      -50.07     50.07 o 
 -21   1   1      102.26       56.28     51.59 o 
 -19   1   1      180.00      184.82     44.34 o 
 -17   1   1       42.47       10.78     32.42 o 
 -15   1   1       32.70       17.56     23.08 o 
 -13   1   1      354.80      309.06     23.10 o 
 -11   1   1        7.68      -13.51     13.51 o 
  -9   1   1     1491.68     1554.46     33.95 o 
  -7   1   1     3133.27     3126.42     50.15 o 
  -5   1   1     5448.24     5529.80     60.25 o 
  -3   1   1    32523.78    34579.10    545.19 o 
  -1   1   1     2588.82     2460.52     66.15 o 
   1   1   1      902.01     1042.72     30.26 o 
   3   1   1     1736.39     1894.81     33.09 o 
   5   1   1     1954.06     1961.47     30.21 o 
   7   1   1     7404.99     7861.48     94.84 o 
   9   1   1      216.26      186.89     15.24 o 
  11   1   1     5148.68     5662.24     79.74 o 
  13   1   1      534.67      508.94     28.80 o 
  15   1   1       14.04      -12.44     24.73 o 
  17   1   1      721.30      685.34     45.18 o 
  19   1   1      637.64      677.74     50.93 o 
  21   1   1       22.87       26.76     47.61 o 
  23   1   1        1.72       21.56     62.06 o 
 -24   2   1       25.01        9.50     67.45 o 
 -22   2   1       85.92       91.54     56.48 o 
 -20   2   1       95.34       95.91     58.59 o 
 -18   2   1      276.68      275.45     46.87 o 
 -16   2   1      492.80      501.40     49.67 o 
 -14   2   1      168.90      173.46     30.02 o 
 -12   2   1      325.29      242.58     24.66 o 
 -10   2   1     1064.39     1089.98     27.82 o 
  -8   2   1      178.26      172.63     16.87 o 
  -6   2   1      768.18      770.40     21.90 o 
  -4   2   1      880.04      985.28     29.95 o 
   0   2   1     2296.37     2469.89     71.28 o 
   4   2   1      338.40      435.61     22.42 o 
   6   2   1      511.04      598.74     20.72 o 
   8   2   1     2916.79     3157.06     67.18 o 
  10   2   1      721.65      807.94     22.81 o 
  12   2   1      634.60      632.78     29.04 o 
  14   2   1      685.92      741.61     38.57 o 
  16   2   1       89.48      103.81     32.63 o 
  18   2   1      303.70      314.03     41.22 o 
  20   2   1      406.76      386.82     53.08 o 
  22   2   1       11.92      -46.15     48.03 o 
  24   2   1        3.47      -34.19     60.23 o 
 -23   3   1       76.68       50.51     88.06 o 
 -21   3   1      180.98      222.04     55.11 o 
 -19   3   1      197.89      242.85     60.13 o 
 -17   3   1      801.65      787.56     57.58 o 
 -15   3   1      315.30      281.45     50.10 o 
 -13   3   1     2684.03     2480.69     79.93 o 
 -11   3   1     2672.93     2613.75     89.35 o 
  -9   3   1      719.08      770.11     34.24 o 
  -7   3   1     2970.64     3107.36     80.25 o 
  -5   3   1      170.94      177.13     14.51 o 
  -3   3   1     2415.32     2509.00     63.31 o 
  -1   3   1     5727.47     5732.88    132.09 o 
   1   3   1    10250.81    10245.30    175.68 o 
   3   3   1     3184.56     2978.34     65.08 o 
   5   3   1     1328.63     1293.57     56.49 o 
   7   3   1     2862.86     2901.86     75.67 o 
   9   3   1     1839.49     1814.06     90.22 o 
  11   3   1     2132.93     2088.72     78.54 o 
  13   3   1     1569.62     1626.31     72.41 o 
  15   3   1     1005.08      974.86     55.77 o 
  17   3   1      395.12      357.94     57.54 o 
  19   3   1      228.81      302.15     50.08 o 
  21   3   1      191.79      205.77     55.63 o 
 -20   4   1      308.59      319.13     67.06 o 
 -18   4   1      451.70      468.12     72.07 o 
 -16   4   1     1121.57     1098.23    128.05 o 
 -14   4   1      248.78      170.00     45.52 o 
 -12   4   1      108.00      105.12     37.92 o 
 -10   4   1      273.86      316.78     40.78 o 
  -8   4   1     4310.41     4379.95    100.57 o 
  -6   4   1     6841.00     6615.29    193.64 o 
  -4   4   1     2836.73     2738.49     62.18 o 
  -2   4   1     1242.64     1114.50     63.14 o 
   0   4   1      560.11      614.04     21.57 o 
   2   4   1      771.11      727.86     27.71 o 
   4   4   1       59.32       40.78     17.49 o 
   6   4   1     2970.02     2887.02     67.81 o 
   8   4   1     8187.24     8171.44    155.61 o 
  10   4   1     1487.87     1381.65    131.60 o 
  12   4   1      332.62      323.64     45.83 o 
  14   4   1      343.97      401.27     39.89 o 
  16   4   1      736.36      686.27     50.90 o 
  18   4   1      528.85      468.18     76.08 o 
  20   4   1      293.30      245.14     78.63 o 
 -17   5   1      114.59       97.57     73.84 o 
 -15   5   1     1132.74     1128.91     75.83 o 
 -13   5   1      733.22      793.20     62.34 o 
 -11   5   1      688.12      687.84     59.31 o 
  -9   5   1      253.93      276.16     44.81 o 
  -7   5   1      224.67      203.80     43.20 o 
  -5   5   1     1291.53     1226.96     50.17 o 
  -3   5   1      499.43      471.40     52.02 o 
  -1   5   1     1045.15     1088.96     68.03 o 
   1   5   1     1851.56     1900.44     67.90 o 
   3   5   1     4855.07     4829.24    100.52 o 
   5   5   1       85.70       99.55     34.75 o 
   7   5   1      243.86      261.23     36.15 o 
   9   5   1      324.97      324.15     40.72 o 
  11   5   1      335.48      294.07     45.04 o 
  13   5   1     1013.71     1024.86     68.47 o 
  15   5   1      155.31      182.67     51.52 o 
  17   5   1      530.03      533.15     65.89 o 
 -12   6   1      403.37      434.63     53.59 o 
 -10   6   1      846.18      829.95     56.26 o 
  -8   6   1      441.80      454.94     39.92 o 
  -6   6   1     1064.07     1085.86    176.31 o 
  -4   6   1      754.90      793.59    101.18 o 
  -2   6   1     1118.30     1141.77     76.98 o 
   0   6   1      271.59      246.03     22.08 o 
   2   6   1      779.54      804.62     34.18 o 
   4   6   1     2299.61     2185.22     71.51 o 
   6   6   1      215.62      238.24     32.98 o 
   8   6   1      646.46      614.78     46.74 o 
  10   6   1      595.97      504.72     49.97 o 
  12   6   1     1291.90     1282.83     98.05 o 
  -3   7   1      946.51     1150.28     87.85 o 
  -1   7   1      503.48      541.39     69.07 o 
   1   7   1      672.83      710.07    151.47 o 
   3   7   1     1060.80     1046.19     74.52 o 
 -24   0   2     5101.45     4901.41    269.00 o 
 -22   0   2     3933.97     4724.50    253.25 o 
 -20   0   2    14466.47    15307.24    395.77 o 
 -18   0   2    12745.04    12851.63    272.00 o 
 -16   0   2    12031.18    12430.53    258.64 o 
 -14   0   2    38640.82    38457.05    609.79 o 
 -12   0   2    57495.94    59291.47    919.20 o 
 -10   0   2    64513.39    63566.89    979.13 o 
  -8   0   2    43673.28    42693.67    660.18 o 
  -6   0   2    41454.14    40978.02    632.02 o 
  -4   0   2    13877.68    13789.51    218.19 o 
   6   0   2    90944.59    86404.34   1400.75 o 
   8   0   2    64487.25    63475.12    974.91 o 
  10   0   2    41669.17    39496.66    684.54 o 
  12   0   2    21688.76    21094.79    345.94 o 
  14   0   2    27412.80    27203.53    542.65 o 
  16   0   2    35908.65    36784.19    604.07 o 
  18   0   2     5954.28     6312.92    165.08 o 
  20   0   2     9061.99     8880.70    365.94 o 
  22   0   2     7265.88     6922.56    318.68 o 
  24   0   2     5425.73     5392.16    283.54 o 
 -25   1   2     3548.93     3662.55    138.93 o 
 -23   1   2     5559.85     5764.57    145.71 o 
 -21   1   2     5467.37     5632.83    138.74 o 
 -19   1   2    15621.67    15475.97    275.74 o 
 -17   1   2    14717.61    14941.63    236.75 o 
 -15   1   2    14968.03    15594.53    203.74 o 
 -13   1   2    23851.10    23998.66    259.02 o 
 -11   1   2    37524.72    37371.66    407.76 o 
  -9   1   2    36261.86    34513.27    408.06 o 
  -7   1   2    80195.69    78878.86    851.33 o 
   3   1   2    46680.01    45898.14    505.40 o 
   5   1   2    57771.47    55922.34    573.56 o 
   7   1   2    63605.69    62767.11    613.27 o 
   9   1   2    46885.79    47902.84    472.13 o 
  11   1   2    44044.53    44208.09    494.37 o 
  13   1   2    22519.08    23202.19    271.86 o 
  15   1   2    19830.26    19393.12    271.47 o 
  17   1   2    14699.31    14607.33    216.98 o 
  19   1   2    10871.08    10988.61    193.34 o 
  21   1   2     8063.51     8274.96    205.50 o 
  23   1   2     3831.36     4057.43    147.23 o 
 -24   2   2     3998.16     3946.12    135.94 o 
 -22   2   2     4950.54     4965.41    145.59 o 
 -20   2   2     6894.74     7159.03    176.33 o 
 -18   2   2    13049.66    13043.60    238.27 o 
 -16   2   2    10194.11    10286.01    191.43 o 
 -14   2   2    22900.46    22919.40    335.03 o 
 -12   2   2    24704.94    25969.57    336.82 o 
 -10   2   2    30368.86    30926.89    354.83 o 
  -8   2   2    42756.44    44534.17    822.74 o 
  -6   2   2    48540.54    48627.02    566.24 o 
  -2   2   2    41197.14    39725.06   3806.62 o 
   0   2   2    46849.75    46049.09   1077.70 o 
   2   2   2    42594.41    41845.57    612.35 o 
   4   2   2    74765.42    79854.84   2673.05 o 
   6   2   2    33725.38    33207.97    526.66 o 
   8   2   2    26370.16    26701.15    282.19 o 
  10   2   2    37378.00    38318.83    385.36 o 
  12   2   2    21594.72    21768.28    347.72 o 
  14   2   2    15532.92    15455.62    243.65 o 
  16   2   2    11664.97    11702.46    196.71 o 
  18   2   2     9837.90    10105.76    179.87 o 
  20   2   2     7106.22     6974.93    159.08 o 
  22   2   2     3860.14     4039.48    138.04 o 
 -23   3   2     2890.42     2801.41    127.56 o 
 -21   3   2     4583.66     4658.07    132.55 o 
 -19   3   2     7118.18     6939.88    160.79 o 
 -17   3   2     7956.09     7609.34    182.70 o 
 -15   3   2    19418.26    18789.80    371.02 o 
 -13   3   2    26419.05    25998.52    490.83 o 
 -11   3   2    15720.01    15061.30    376.85 o 
  -9   3   2    18318.95    18502.08    297.90 o 
  -7   3   2    22846.12    23322.67    438.76 o 
  -5   3   2    23345.91    24501.89    450.20 o 
  -3   3   2    36994.70    36099.79    687.41 o 
  -1   3   2    58003.42    55660.84    926.22 o 
   1   3   2    46719.61    43871.42    731.46 o 
   3   3   2    47020.75    45776.99    741.35 o 
   5   3   2    31258.67    32080.56    700.46 o 
   7   3   2    16023.01    16354.20    497.87 o 
   9   3   2    25786.55    25870.33    428.88 o 
  11   3   2    23159.81    22471.64    453.10 o 
  13   3   2    12169.88    12674.03    279.35 o 
  15   3   2    11013.34    10290.16    201.70 o 
  17   3   2     7822.74     7716.47    167.82 o 
  19   3   2     4037.83     4155.78    118.33 o 
  21   3   2     4320.83     4272.81    146.21 o 
 -20   4   2     3922.32     3675.20    114.40 o 
 -18   4   2     2882.17     2835.41     94.95 o 
 -16   4   2     6376.04     5917.48    135.70 o 
 -14   4   2     9149.91     9152.19    306.47 o 
 -12   4   2    10123.81    10450.64    236.84 o 
 -10   4   2    12367.73    12462.71    268.48 o 
  -8   4   2    19393.62    20002.95    340.64 o 
  -6   4   2    34026.42    35066.04    668.85 o 
  -4   4   2    18470.44    18728.19    472.06 o 
  -2   4   2    25397.12    25452.22    439.00 o 
   0   4   2    20706.00    19919.21    273.16 o 
   2   4   2    24654.56    24306.18    366.67 o 
   4   4   2    20542.98    20875.12    317.82 o 
   6   4   2    15468.44    15631.10    269.61 o 
   8   4   2    14260.52    14168.86    295.67 o 
  10   4   2    16331.70    16115.49    337.20 o 
  12   4   2    16790.53    16144.12    349.67 o 
  14   4   2     5858.36     5781.37    159.58 o 
  16   4   2     8731.20     8364.37    173.33 o 
  18   4   2     5909.19     5825.56    141.41 o 
  20   4   2     3602.39     3491.23    111.16 o 
 -17   5   2     2716.18     2844.05    118.64 o 
 -15   5   2     5705.88     5604.06    160.35 o 
 -13   5   2     4571.78     4569.78    135.73 o 
 -11   5   2     6781.84     6668.81    167.75 o 
  -9   5   2     9782.28     9530.42    214.50 o 
  -7   5   2    14986.44    14996.74    261.63 o 
  -5   5   2     7818.22     8197.31    241.03 o 
  -3   5   2    11631.82    11691.81    314.41 o 
  -1   5   2    11765.52    11411.69    314.35 o 
   1   5   2     5915.58     5796.57    103.05 o 
   3   5   2    18464.04    18720.05    289.72 o 
   5   5   2    15420.41    15844.58    274.13 o 
   7   5   2    10367.84    10220.04    223.21 o 
   9   5   2     7831.63     7777.80    227.00 o 
  11   5   2     9143.02     8798.81    207.87 o 
  13   5   2     3921.46     3793.53    122.50 o 
  15   5   2     3449.87     3352.74    121.08 o 
  17   5   2     3886.31     3687.36    135.26 o 
 -12   6   2     3032.00     3266.27    111.64 o 
 -10   6   2     3585.69     3889.55    114.58 o 
  -8   6   2     4199.02     3987.02    154.91 o 
  -6   6   2     4001.19     4165.72    158.24 o 
  -4   6   2     4891.43     5128.85    174.17 o 
  -2   6   2     8813.13     8923.15    255.29 o 
   0   6   2     7127.79     7334.36    169.70 o 
   2   6   2     4411.22     4704.80    106.77 o 
   4   6   2     6085.15     6199.39    178.45 o 
   6   6   2     5118.26     5352.00    148.48 o 
   8   6   2     4203.67     4191.44    118.57 o 
  10   6   2     3286.05     3195.49    106.23 o 
  12   6   2     3030.64     3101.48    111.30 o 
  -3   7   2     2204.83     2082.81    107.94 o 
  -1   7   2     3493.96     3628.59    135.30 o 
   1   7   2     2935.82     3031.72    129.65 o 
 -25   1   3        3.12        9.75     66.80 o 
 -23   1   3        2.53        0.17     50.28 o 
 -21   1   3     1259.28     1101.43     69.47 o 
 -19   1   3      246.62      248.17     45.87 o 
 -17   1   3       80.40       73.70     33.30 o 
 -15   1   3      212.47      231.18     26.80 o 
 -13   1   3       43.89       -6.23     16.95 o 
 -11   1   3     2559.11     2521.73     44.89 o 
  -9   1   3      138.09      124.07     14.19 o 
  -7   1   3     8678.63     9058.73    108.87 o 
  -5   1   3    22682.64    23797.86    262.86 o 
  -3   1   3    19106.55    20362.53    241.75 o 
  -1   1   3    18683.58    18493.98    257.17 o 
   1   1   3     6741.53     6898.89     98.93 o 
   3   1   3       25.97       -6.78      6.78 o 
   5   1   3      455.46      411.33     13.36 o 
   7   1   3     8606.75     9362.52    123.23 o 
   9   1   3     1424.68     1467.75     33.66 o 
  11   1   3       15.55       -5.11     15.67 o 
  13   1   3       33.85       23.10     20.29 o 
  15   1   3      954.24      904.33     43.24 o 
  17   1   3       55.49       62.88     32.09 o 
  19   1   3      134.97      132.97     44.44 o 
  21   1   3       67.95       80.20     48.43 o 
  23   1   3        8.68        8.39     64.08 o 
 -24   2   3      125.96      104.13     60.77 o 
 -22   2   3       36.32        9.84     58.80 o 
 -20   2   3      103.17      171.08     51.13 o 
 -18   2   3     1345.27     1259.03     90.95 o 
 -16   2   3     1415.13     1449.87     61.21 o 
 -14   2   3       14.88       21.08     26.43 o 
 -12   2   3     4066.12     4237.41     77.13 o 
 -10   2   3      406.69      396.70     23.02 o 
  -8   2   3     3217.44     3305.38     66.83 o 
  -6   2   3       86.09       75.23     12.73 o 
  -4   2   3     1216.13     1352.62     34.71 o 
  -2   2   3    10123.79    10801.52    333.22 o 
   0   2   3     6109.34     4907.47    212.05 o 
   2   2   3     2574.95     2493.54     52.21 o 
   4   2   3      781.07      746.85     29.12 o 
   6   2   3     1971.27     1915.61     36.15 o 
   8   2   3      174.81      187.87     16.23 o 
  10   2   3       16.13       -0.83     15.54 o 
  12   2   3      512.63      540.12     36.21 o 
  14   2   3      228.60      250.71     41.94 o 
  16   2   3       61.33       77.90     33.89 o 
  18   2   3       16.14      -14.53     35.19 o 
  20   2   3       93.36       87.23     47.30 o 
  22   2   3      449.57      488.72     67.35 o 
 -23   3   3      147.05      152.85     66.61 o 
 -21   3   3       62.38       66.99     63.77 o 
 -19   3   3      218.07      237.99     63.86 o 
 -17   3   3       26.20       36.92     48.13 o 
 -15   3   3       20.10       11.26     36.20 o 
 -13   3   3       24.24        0.08     33.02 o 
 -11   3   3     5864.58     5057.91    455.61 o 
  -9   3   3     1984.72     1998.24     49.74 o 
  -7   3   3       95.98       58.06     36.03 o 
  -5   3   3     1427.55     1652.23     45.93 o 
  -3   3   3      762.58      667.07     38.98 o 
  -1   3   3      155.06      171.13     10.96 o 
   1   3   3       60.04      107.77     16.00 o 
   3   3   3     4297.89     4389.44     75.97 o 
   5   3   3      316.16      311.88     21.09 o 
   7   3   3     1221.66     1206.32     46.73 o 
   9   3   3      260.07      204.93     54.87 o 
  11   3   3       65.77       35.97     26.81 o 
  13   3   3     3229.86     3175.39    167.77 o 
  15   3   3      747.52      656.76     61.01 o 
  17   3   3      147.96      174.36     51.36 o 
  19   3   3       74.34       43.22     42.26 o 
  21   3   3      229.87      247.23     59.24 o 
 -20   4   3      381.40      414.84     57.81 o 
 -18   4   3      221.02      292.04     48.34 o 
 -16   4   3      334.30      345.27     44.48 o 
 -14   4   3      394.37      403.67     64.58 o 
 -12   4   3     1138.39     1019.53    113.78 o 
 -10   4   3      539.09      477.12     45.13 o 
  -8   4   3       56.46       25.31     29.38 o 
  -6   4   3     4139.63     3996.08    221.59 o 
  -4   4   3     2960.52     3038.48    115.21 o 
  -2   4   3     1373.84     1260.45     98.99 o 
   0   4   3      531.85      504.25     22.40 o 
   2   4   3     1472.76     1407.74     39.31 o 
   4   4   3     1493.54     1520.34     38.88 o 
   6   4   3      516.75      520.33     31.17 o 
   8   4   3     1658.02     1442.29    121.30 o 
  10   4   3      591.83      546.95     48.27 o 
  12   4   3     1376.52     1260.09     70.83 o 
  14   4   3      433.87      403.75     54.18 o 
  16   4   3      299.16      288.36     43.52 o 
  18   4   3      466.27      528.90     53.97 o 
  20   4   3      275.15      180.96     54.04 o 
 -17   5   3      597.85      527.28     67.34 o 
 -15   5   3      849.48      880.79     70.69 o 
 -13   5   3      760.29      670.57     59.75 o 
 -11   5   3     1563.92     1631.94     79.74 o 
  -9   5   3      314.30      273.05     39.62 o 
  -7   5   3     2480.90     2367.65     62.43 o 
  -5   5   3      632.01      707.54     75.13 o 
  -3   5   3      556.05      562.51     57.33 o 
  -1   5   3     1224.12     1180.92     98.26 o 
   1   5   3     3056.33     3173.18     66.62 o 
   3   5   3     2983.88     2980.54     66.19 o 
   5   5   3     1672.78     1607.73     63.81 o 
   7   5   3     1419.87     1424.41     65.16 o 
   9   5   3      377.52      382.48     43.14 o 
  11   5   3     1064.08      973.58     85.53 o 
  13   5   3      241.12      244.36     48.87 o 
  15   5   3      259.87      233.10     53.62 o 
  17   5   3      561.51      477.33    121.93 o 
 -12   6   3      644.12      731.34     60.12 o 
 -10   6   3      801.83      840.93     56.17 o 
  -8   6   3      980.24      921.78    187.21 o 
  -6   6   3     1095.06     1210.92     95.12 o 
  -4   6   3     1193.99     1335.54     92.58 o 
  -2   6   3     1962.51     2013.64    104.12 o 
   0   6   3      567.85      518.63     34.25 o 
   2   6   3     1182.90     1132.07     58.91 o 
   4   6   3      286.71      317.66     36.62 o 
   6   6   3      766.31      741.87     49.33 o 
   8   6   3      564.80      554.80     48.50 o 
  10   6   3     1100.89     1021.67     65.29 o 
  12   6   3     1273.01     1346.24     79.92 o 
  -1   7   3      735.84      805.79     78.76 o 
   1   7   3      449.32      550.12     65.43 o 
 -26   0   4     2186.87     2525.23    213.26 o 
 -24   0   4     1675.85     1408.02    162.37 o 
 -22   0   4     8755.30     9028.53    370.79 o 
 -20   0   4     6767.79     6845.45    217.38 o 
 -18   0   4    11388.29    11440.95    276.21 o 
 -16   0   4    12195.11    12076.66    253.34 o 
 -14   0   4    21981.14    21569.15    357.27 o 
 -12   0   4    53021.95    52823.37    821.80 o 
 -10   0   4    33409.43    32670.05    515.07 o 
  -8   0   4    29733.26    28540.00    487.79 o 
  -6   0   4     7744.36     7038.29    124.14 o 
  -2   0   4    28188.80    27398.09    484.39 o 
   0   0   4    17873.71    17694.00    394.53 o 
   4   0   4    52249.89    50036.03    767.73 o 
   6   0   4    49593.39    49138.55    693.99 o 
   8   0   4    16151.60    15588.09    233.48 o 
  10   0   4    41014.66    40202.75    606.98 o 
  12   0   4    23386.21    23314.45    376.14 o 
  14   0   4    34042.67    34077.22    499.99 o 
  16   0   4     9471.51     9425.85    274.72 o 
  18   0   4     6852.40     7209.34    300.51 o 
  20   0   4     8857.20     8748.62    361.09 o 
  22   0   4     4311.98     4249.50    245.98 o 
  24   0   4     3446.97     3106.85    229.02 o 
 -25   1   4     3919.01     3863.07    215.37 o 
 -23   1   4     4145.71     4420.82    140.27 o 
 -21   1   4     6983.62     7184.67    165.45 o 
 -19   1   4    11081.35    11061.77    211.67 o 
 -17   1   4    18765.30    19255.17    294.44 o 
 -15   1   4    16442.58    16485.49    213.93 o 
 -13   1   4    29776.06    30238.62    321.99 o 
 -11   1   4    29437.98    29310.42    309.97 o 
  -9   1   4    54049.65    53439.14    580.26 o 
  -7   1   4    27194.77    26754.16    297.56 o 
  -5   1   4    23891.77    23722.94    262.31 o 
  -1   1   4    58448.08    56047.18    961.96 o 
   1   1   4    64141.28    61684.62   1074.29 o 
   3   1   4    49311.02    49065.34    476.74 o 
   5   1   4    82446.84    80414.76    877.31 o 
   7   1   4    33950.31    32590.10    338.17 o 
   9   1   4    43326.21    42333.68    446.30 o 
  11   1   4    32785.61    33317.84    357.13 o 
  13   1   4    19327.52    19875.52    237.49 o 
  15   1   4    27368.87    27473.52    374.45 o 
  17   1   4     7363.71     7620.90    145.36 o 
  19   1   4     7511.57     7662.82    165.37 o 
  21   1   4     8184.62     8546.71    341.12 o 
  23   1   4     5120.53     5334.12    365.33 o 
 -24   2   4     4282.04     4184.71    189.22 o 
 -22   2   4     5590.74     5591.53    169.80 o 
 -20   2   4    10140.07    10382.36    231.31 o 
 -18   2   4    14628.31    15036.59    267.44 o 
 -16   2   4    18265.02    17327.68    296.84 o 
 -14   2   4    12525.81    12581.54    198.22 o 
 -12   2   4    21407.58    21808.40    286.63 o 
 -10   2   4    53715.94    54849.05    645.50 o 
  -8   2   4    83722.84    86243.02   1076.77 o 
  -6   2   4    52098.50    52786.87    668.06 o 
  -4   2   4    76521.13    77979.48   1383.89 o 
  -2   2   4    80209.85    81983.79   2565.21 o 
   0   2   4    32741.60    31208.68    591.02 o 
   4   2   4    59593.75    59744.50    708.05 o 
   6   2   4    84672.78    86209.87   1079.13 o 
   8   2   4    44872.51    46437.02    483.25 o 
  10   2   4    27131.76    27359.86    400.95 o 
  12   2   4    17087.52    16525.86    290.99 o 
  14   2   4    19243.84    18712.52    290.27 o 
  16   2   4    17351.13    17207.88    273.73 o 
  18   2   4     8526.68     8883.08    165.07 o 
  20   2   4     9996.81     9918.26    228.11 o 
  22   2   4     3966.78     3860.15    132.61 o 
 -23   3   4     2898.80     2966.22    149.42 o 
 -21   3   4     5198.48     4950.63    151.34 o 
 -19   3   4     4647.30     4821.97    141.75 o 
 -17   3   4     7767.33     7423.08    179.00 o 
 -15   3   4    15718.38    15292.06    310.70 o 
 -13   3   4    25383.40    25265.02    479.40 o 
  -9   3   4    23794.47    24228.55    557.45 o 
  -7   3   4    28433.29    29138.97    545.11 o 
  -5   3   4    24032.23    25101.91    875.97 o 
  -3   3   4    35404.49    36122.29    661.03 o 
  -1   3   4    26624.15    25770.69    422.67 o 
   1   3   4    61779.44    59962.33    996.53 o 
   3   3   4    46514.91    46962.45    678.01 o 
   5   3   4    27248.41    24961.47   1447.73 o 
   7   3   4    22281.40    23122.04    457.17 o 
   9   3   4    21815.55    21603.99    363.60 o 
  11   3   4    23077.98    22339.14    379.77 o 
  13   3   4    14244.50    14059.16    255.34 o 
  15   3   4    11333.99    11001.34    254.73 o 
  17   3   4     5727.80     5528.02    163.62 o 
  19   3   4     6638.99     6390.84    339.93 o 
  21   3   4     3299.75     3720.72    179.60 o 
 -20   4   4     3513.64     3547.67    112.70 o 
 -18   4   4     4357.55     4372.70    118.78 o 
 -16   4   4     5197.63     5211.30    136.89 o 
 -14   4   4     9127.93     8711.78    189.69 o 
 -12   4   4     8432.28     8073.17    409.56 o 
 -10   4   4     6020.20     6180.77    175.61 o 
  -8   4   4    25136.25    26155.81    490.66 o 
  -6   4   4    12461.99    12756.40    374.45 o 
  -4   4   4    15593.54    15999.93    320.11 o 
  -2   4   4    18935.50    19008.80    282.11 o 
   0   4   4    24085.61    24257.11    366.93 o 
   2   4   4    18415.05    18715.65    288.41 o 
   4   4   4    13833.69    14013.58    222.05 o 
   6   4   4    14052.64    13562.51    282.14 o 
   8   4   4    10552.96    10507.67    231.17 o 
  10   4   4    16946.02    15942.93    336.32 o 
  12   4   4     5690.29     5613.92    151.30 o 
  14   4   4     7136.43     7055.84    148.50 o 
  16   4   4     5588.64     5311.17    127.67 o 
  18   4   4     4563.31     4672.40    124.01 o 
 -17   5   4     4585.50     4481.56    149.24 o 
 -15   5   4     3669.21     3702.91    144.26 o 
 -13   5   4     4201.73     4461.26    157.59 o 
 -11   5   4     3933.05     4003.37    161.33 o 
  -9   5   4    10382.61    10597.57    236.43 o 
  -7   5   4    11983.62    12229.31    218.81 o 
  -5   5   4     9169.76     9234.53    267.83 o 
  -3   5   4    12362.69    12978.44    348.60 o 
  -1   5   4     9823.24     9585.98    251.15 o 
   1   5   4    11595.46    11607.39    188.74 o 
   3   5   4     5450.62     5619.04    167.55 o 
   5   5   4    10021.20    10153.97    221.35 o 
   7   5   4    10405.69    10081.02    223.60 o 
   9   5   4     8488.04     8223.34    273.75 o 
  11   5   4     5216.29     4929.76    139.58 o 
  13   5   4     4768.03     5060.09    175.06 o 
  15   5   4     4042.83     3772.91    130.95 o 
 -12   6   4     4914.41     4950.15    162.57 o 
 -10   6   4     3071.85     3020.58     99.81 o 
  -8   6   4     4174.40     4228.16    169.32 o 
  -6   6   4     5030.18     5410.84    190.69 o 
  -4   6   4     4838.95     5145.63    180.80 o 
  -2   6   4     7026.66     7169.04    221.37 o 
   0   6   4     6485.85     6531.29    150.55 o 
   2   6   4     7923.86     8097.84    198.80 o 
   4   6   4     6378.62     6660.80    159.40 o 
   6   6   4     4788.48     4891.01    176.91 o 
   8   6   4     4059.77     4011.58    118.93 o 
  10   6   4     4493.57     4565.46    134.33 o 
 -25   1   5       14.47      -31.16     65.93 o 
 -23   1   5      507.77      474.63     60.64 o 
 -21   1   5      432.14      441.67     55.70 o 
 -19   1   5      667.14      673.20     55.37 o 
 -17   1   5      132.85       99.71     33.60 o 
 -15   1   5       93.65       84.58     26.70 o 
 -13   1   5      554.81      639.59     42.55 o 
 -11   1   5       50.25        2.81     15.07 o 
  -9   1   5        5.05      -13.04     13.04 o 
  -7   1   5     2203.46     2459.81     42.36 o 
  -5   1   5    46376.57    48052.98    555.95 o 
  -3   1   5     3287.51     3653.67     50.78 o 
  -1   1   5     2595.01     2510.29     40.15 o 
   1   1   5     1226.91     1180.83     26.85 o 
   3   1   5     8733.10     9107.93    101.87 o 
   5   1   5     4292.10     4617.01     56.19 o 
   7   1   5      360.62      424.70     25.76 o 
   9   1   5     1471.61     1577.42     36.47 o 
  11   1   5     1062.54     1081.74     31.95 o 
  13   1   5     1109.91     1207.37     39.36 o 
  15   1   5       26.20       41.81     29.39 o 
  17   1   5     1516.60     1529.01     65.05 o 
  19   1   5      835.19      888.10     63.51 o 
  21   1   5      167.14      129.71     62.42 o 
  23   1   5       42.98      172.99     83.54 o 
 -24   2   5       32.40       -0.51     57.64 o 
 -22   2   5        5.77       71.54     53.24 o 
 -20   2   5       32.54       41.38     47.12 o 
 -18   2   5        8.33       16.13     66.11 o 
 -16   2   5     1021.64     1076.78     58.12 o 
 -14   2   5     2311.52     2381.87     67.95 o 
 -12   2   5     2673.27     2708.34     59.93 o 
 -10   2   5     8630.02     8867.67    122.35 o 
  -8   2   5       17.70        9.22     14.35 o 
  -6   2   5     7212.42     8270.24    128.52 o 
  -4   2   5       96.07       59.16     13.07 o 
  -2   2   5     5906.50     5962.87    178.74 o 
   0   2   5      773.51      838.56     27.40 o 
   2   2   5      704.73      643.35     51.26 o 
   4   2   5     9309.70    10366.40    109.57 o 
   6   2   5      317.62      304.30     19.63 o 
   8   2   5      842.90      911.56     43.74 o 
  10   2   5      889.90      844.23     56.50 o 
  12   2   5      558.16      527.08     41.19 o 
  14   2   5     2104.41     2042.87     68.30 o 
  16   2   5       81.64       53.22     34.86 o 
  18   2   5      264.41      272.74     43.50 o 
  20   2   5       43.07       51.68     52.68 o 
  22   2   5      527.89      598.89     74.84 o 
 -23   3   5      121.55       78.19     76.03 o 
 -21   3   5      263.17      158.33     56.54 o 
 -19   3   5       91.18       63.35     48.43 o 
 -17   3   5      738.03      711.48     59.51 o 
 -15   3   5       19.88      -36.50     36.50 o 
 -13   3   5      509.92      431.32     47.97 o 
 -11   3   5      404.86      220.41    104.22 o 
  -9   3   5      137.27      135.74     24.47 o 
  -7   3   5      785.17      708.96     31.98 o 
  -5   3   5      481.94      520.12     74.61 o 
  -3   3   5     2088.95     2462.45    142.38 o 
  -1   3   5      804.53      690.57     36.23 o 
   1   3   5      126.99      162.14     17.55 o 
   3   3   5       72.36       86.49     18.72 o 
   7   3   5      175.88      156.31     30.54 o 
   9   3   5       55.67       63.29     28.51 o 
  11   3   5      106.25      120.80     30.19 o 
  13   3   5      162.01      141.58     34.90 o 
  15   3   5      360.78      328.79     42.09 o 
  17   3   5      222.64      212.90     43.76 o 
  19   3   5      144.57      105.57     45.02 o 
  21   3   5       81.00      102.81     59.00 o 
 -20   4   5      392.64      498.99     63.49 o 
 -18   4   5      116.06       71.16     48.15 o 
 -16   4   5      469.69      511.43     52.37 o 
 -14   4   5      254.46      256.35     40.48 o 
 -12   4   5      530.00      498.16     56.14 o 
 -10   4   5      360.43      337.23     46.53 o 
  -8   4   5     1133.11     1209.07     75.63 o 
  -6   4   5     2346.49     2329.92     65.47 o 
  -4   4   5     1267.08     1351.28     53.64 o 
  -2   4   5      867.52      786.82     31.12 o 
   0   4   5      298.64      343.42     33.98 o 
   2   4   5      761.27      739.72     31.34 o 
   4   4   5     1469.54     1443.67     45.49 o 
   6   4   5      561.94      525.40     41.10 o 
   8   4   5      742.23      850.43     57.33 o 
  10   4   5     1557.81     1561.40     75.09 o 
  12   4   5      294.96      330.84     48.05 o 
  14   4   5      166.57      168.86     48.92 o 
  16   4   5      191.17      150.11     41.85 o 
  18   4   5      493.70      425.64     64.74 o 
 -17   5   5      898.62      998.04     88.92 o 
 -15   5   5      879.61      920.19     73.12 o 
 -13   5   5      639.80      519.61     83.37 o 
 -11   5   5     1066.77     1054.35     65.00 o 
  -9   5   5     2923.08     3013.80    100.88 o 
  -7   5   5     1166.44     1157.28     47.00 o 
  -5   5   5      985.91     1015.71     38.87 o 
  -3   5   5      717.16      750.71     40.11 o 
  -1   5   5     3263.84     3344.98     73.25 o 
   1   5   5     1022.08      954.95     82.99 o 
   3   5   5     1072.23     1095.42     55.17 o 
   5   5   5     2907.08     2923.62     90.71 o 
   7   5   5     2168.98     2089.61     80.65 o 
   9   5   5     2695.29     2632.26     92.97 o 
  11   5   5      205.67      216.50     46.51 o 
  13   5   5      744.64      674.68     63.39 o 
  15   5   5      479.09      387.94     60.85 o 
 -12   6   5      611.54      583.48     65.84 o 
 -10   6   5      913.51     1065.42    105.03 o 
  -8   6   5      823.38      865.55     89.63 o 
  -6   6   5      796.35      899.41     86.04 o 
  -4   6   5      392.11      403.41     66.81 o 
  -2   6   5     1768.00     1853.11    106.91 o 
   0   6   5     5484.69     5462.62    162.98 o 
   2   6   5      331.01      384.80     72.10 o 
   4   6   5      578.16      623.77     47.92 o 
   6   6   5      679.31      576.27     49.51 o 
   8   6   5      562.54      474.73     50.85 o 
  10   6   5      244.44      184.63     47.45 o 
 -26   0   6     1881.42     1804.25    185.39 o 
 -24   0   6     3909.46     3699.38    230.23 o 
 -22   0   6     6737.09     6984.36    313.84 o 
 -20   0   6     6293.23     6378.44    230.23 o 
 -18   0   6     8629.09     8859.61    207.18 o 
 -16   0   6    16633.19    16516.14    330.11 o 
 -14   0   6    38090.79    38080.16    606.85 o 
 -12   0   6    27934.56    27016.38    436.37 o 
 -10   0   6    31090.19    31025.76    492.77 o 
  -8   0   6    37290.82    35501.77    556.66 o 
  -6   0   6    47229.54    47253.65    730.36 o 
  -4   0   6    31178.97    30361.57    542.19 o 
  -2   0   6    27663.71    27279.50    485.79 o 
   0   0   6    53569.09    52510.56    921.72 o 
   2   0   6   114924.71   108434.43   3217.12 o 
   4   0   6    76779.05    71385.01   1272.59 o 
   6   0   6    17713.62    16492.30    312.92 o 
   8   0   6    27240.48    27082.47    431.96 o 
  10   0   6    31280.90    31880.70    463.69 o 
  12   0   6    29938.80    29750.12    449.43 o 
  14   0   6     7464.38     7589.82    178.36 o 
  16   0   6    12580.89    12691.12    366.61 o 
  18   0   6    10621.25    11058.05    431.37 o 
  20   0   6     5081.87     4991.08    260.52 o 
  22   0   6     3883.80     4081.07    245.98 o 
 -25   1   6     2432.37     2462.60    118.73 o 
 -23   1   6     7661.04     7690.19    175.95 o 
 -21   1   6     8932.65     9140.12    189.50 o 
 -19   1   6     6153.55     6162.12    141.14 o 
 -17   1   6    13963.47    13989.61    224.78 o 
 -15   1   6    21510.91    21665.48    296.70 o 
 -13   1   6    21200.04    21038.70    262.80 o 
 -11   1   6    32302.58    32188.56    339.77 o 
  -9   1   6    69061.49    69399.41    709.67 o 
  -7   1   6    36632.50    37217.81    437.62 o 
  -5   1   6    65714.06    63755.96    735.61 o 
  -3   1   6    65426.83    63086.55    788.36 o 
  -1   1   6    37639.17    36392.35    422.17 o 
   1   1   6    74553.25    70741.38    813.13 o 
   3   1   6    62904.64    60824.48    701.34 o 
   5   1   6    34956.56    33793.39    367.23 o 
   7   1   6    45611.92    45895.96    512.92 o 
   9   1   6    30930.48    30492.16    349.42 o 
  11   1   6    21087.52    20819.65    247.95 o 
  13   1   6    27300.97    27335.58    340.89 o 
  15   1   6    15573.11    16032.31    234.07 o 
  17   1   6    11144.75    11423.72    216.53 o 
  19   1   6     7293.87     7381.14    163.50 o 
  21   1   6     5410.66     5191.08    190.16 o 
  23   1   6     3047.35     2865.27    153.78 o 
 -24   2   6     2360.24     2479.53    111.03 o 
 -22   2   6     6983.72     6566.87    287.76 o 
 -20   2   6     6119.78     6124.56    159.77 o 
 -18   2   6    15764.21    15686.45    278.48 o 
 -16   2   6    20392.56    20229.03    305.71 o 
 -14   2   6    17147.94    16859.85    256.41 o 
 -12   2   6    14915.54    14660.18    264.81 o 
 -10   2   6    25253.04    25695.90    340.88 o 
  -8   2   6    55685.70    56585.65    663.14 o 
  -6   2   6    45384.07    45981.02    632.31 o 
  -4   2   6    91151.16    93572.43   1444.63 o 
  -2   2   6    60115.09    58766.67    733.64 o 
   0   2   6    67253.74    68349.84   1536.43 o 
   2   2   6    35386.24    34076.78    380.06 o 
   4   2   6    36157.45    36141.70    358.32 o 
   6   2   6    63506.80    66007.61    680.94 o 
   8   2   6    51191.12    54631.89    635.11 o 
  10   2   6    28144.61    27963.98    423.14 o 
  12   2   6    15815.09    16191.37    288.08 o 
  14   2   6    18627.39    19148.75    338.92 o 
  16   2   6    10589.95    10374.47    207.98 o 
  18   2   6     9405.57     9715.09    233.42 o 
  20   2   6     6674.53     6749.63    238.71 o 
  22   2   6     5795.36     5942.77    209.88 o 
 -23   3   6     2796.17     2614.80    228.41 o 
 -21   3   6     3391.01     3530.00    128.33 o 
 -19   3   6     5023.75     5029.57    144.91 o 
 -17   3   6     9354.16     9348.40    313.02 o 
 -15   3   6    11469.11    11207.20    241.67 o 
 -13   3   6    21739.37    21338.39    412.75 o 
 -11   3   6    20366.71    15678.07    654.33 o 
  -9   3   6    24450.19    25489.04    477.64 o 
  -7   3   6    22254.97    23050.42    389.68 o 
  -5   3   6    27054.96    26927.59    623.75 o 
  -3   3   6    24183.35    23503.74    767.02 o 
   1   3   6    55791.22    57429.06   1275.37 o 
   5   3   6    22737.20    22570.81    866.79 o 
   7   3   6    22395.85    21846.93    437.55 o 
   9   3   6    24464.00    24264.24    408.60 o 
  11   3   6    16695.48    15626.43    277.72 o 
  13   3   6    14033.84    13791.45    221.55 o 
  15   3   6     8637.56     8574.29    160.42 o 
  17   3   6     7392.41     7466.33    145.07 o 
  19   3   6     4671.02     4670.65    141.72 o 
 -20   4   6     3698.50     3720.03    127.99 o 
 -18   4   6     5173.35     5052.92    142.26 o 
 -16   4   6     5156.73     4988.81    195.32 o 
 -14   4   6     5529.68     5719.86    140.48 o 
 -12   4   6     7907.54     7806.34    220.46 o 
 -10   4   6    17999.75    17871.16    763.99 o 
  -8   4   6    10228.40    10923.09    222.56 o 
  -6   4   6    16014.10    16379.48    389.37 o 
  -4   4   6    18201.30    18819.25    876.07 o 
  -2   4   6    15517.00    15435.65    294.07 o 
   0   4   6    18905.45    18804.70    354.34 o 
   2   4   6    17255.25    17413.27    272.80 o 
   4   4   6    10677.34    10942.10    205.87 o 
   6   4   6    12182.16    11827.39    254.36 o 
   8   4   6    17653.05    17058.63    355.68 o 
  10   4   6     5265.60     5279.59    179.10 o 
  12   4   6     8254.69     8200.62    202.89 o 
  14   4   6     8166.05     8013.35    205.09 o 
  16   4   6     4341.50     4311.31    130.30 o 
  18   4   6     3436.22     3411.72    107.00 o 
 -17   5   6     3495.11     3562.38    134.03 o 
 -15   5   6     3885.34     3858.38    131.64 o 
 -13   5   6     4031.16     4005.06    127.72 o 
 -11   5   6     6494.47     6277.27    164.38 o 
  -9   5   6     7363.26     7547.72    188.76 o 
  -7   5   6     8460.19     8808.55    214.93 o 
  -5   5   6    10581.68    10872.00    287.14 o 
  -3   5   6     7581.81     7776.52    173.99 o 
  -1   5   6    13272.69    13346.82    233.18 o 
   1   5   6     8702.53     8692.36    283.20 o 
   3   5   6     7745.33     7787.10    178.69 o 
   5   5   6     9908.06     9805.02    219.01 o 
   7   5   6    11638.92    11498.65    403.98 o 
   9   5   6     5573.86     5339.22    164.60 o 
  11   5   6     2642.65     2714.90    102.56 o 
  13   5   6     4509.59     4248.84    136.45 o 
  15   5   6     3205.30     3019.05    137.22 o 
 -12   6   6     4294.58     4402.87    268.88 o 
 -10   6   6     4868.81     5067.35    140.13 o 
  -8   6   6     4196.71     4595.32    124.94 o 
  -6   6   6     4724.91     4825.77    182.59 o 
  -4   6   6     5640.14     5680.38    196.96 o 
  -2   6   6     3687.26     3861.42    151.46 o 
   0   6   6     6629.90     6844.54    180.27 o 
   2   6   6     6633.33     6732.12    180.96 o 
   4   6   6     5377.65     5683.02    157.38 o 
   6   6   6     4056.27     3975.65    117.84 o 
   8   6   6     4199.29     4445.50    148.02 o 
  10   6   6     3767.64     3708.09    123.10 o 
 -25   1   7        7.62      -31.98     80.08 o 
 -23   1   7       37.48       58.00     52.19 o 
 -21   1   7      394.41      336.75     53.61 o 
 -19   1   7      476.33      445.39     50.81 o 
 -17   1   7       72.93       35.26     33.30 o 
 -15   1   7      779.81      779.92     40.20 o 
 -13   1   7      361.98      363.73     29.31 o 
 -11   1   7     1258.46     1328.11     34.08 o 
  -9   1   7      150.29      201.22     17.60 o 
  -7   1   7     6612.38     7284.66     93.53 o 
  -5   1   7      923.79      862.70     35.50 o 
  -3   1   7     1091.10     1307.66     31.77 o 
  -1   1   7      279.37      312.92     15.67 o 
   1   1   7      176.88      211.51     16.44 o 
   3   1   7     5717.85     5791.98     80.49 o 
   5   1   7     1906.07     2078.31     41.97 o 
   7   1   7      453.69      421.81     28.84 o 
   9   1   7     1393.47     1446.91     38.51 o 
  11   1   7      994.03      993.84     37.59 o 
  13   1   7     1586.75     1605.31     81.61 o 
  15   1   7       34.34       31.40     29.87 o 
  17   1   7      432.60      402.00     64.98 o 
  19   1   7      818.93      941.66     77.62 o 
  21   1   7      242.44      267.16     80.97 o 
 -24   2   7      197.99      157.80     63.97 o 
 -22   2   7      420.04      470.58     65.11 o 
 -20   2   7        5.91      -61.01     81.58 o 
 -18   2   7      685.56      660.03     51.36 o 
 -16   2   7       53.80       49.14     32.95 o 
 -14   2   7     1179.75     1203.46     61.82 o 
 -12   2   7      411.67      439.72     28.14 o 
 -10   2   7     1552.74     1575.30     41.01 o 
  -8   2   7     2464.97     2919.68     55.39 o 
  -6   2   7     4569.20     4651.52     77.10 o 
  -4   2   7       21.72        1.80     16.66 o 
  -2   2   7      258.56      353.33     19.50 o 
   0   2   7      464.38      513.89     34.48 o 
   2   2   7     1158.55     1095.89     25.08 o 
   4   2   7     1585.50     1651.55     32.04 o 
   6   2   7       18.19       31.09     13.17 o 
   8   2   7       22.93        9.55     12.40 o 
  10   2   7     1021.95      953.14     42.14 o 
  12   2   7     2486.98     2528.66     71.04 o 
  14   2   7      432.95      354.47     43.46 o 
  16   2   7      210.07      120.12     41.36 o 
  18   2   7      269.99      169.95     65.34 o 
  20   2   7       15.02       61.16     67.06 o 
 -23   3   7      249.79      190.44     78.26 o 
 -21   3   7      168.98      125.96     58.17 o 
 -19   3   7      177.68      129.20     52.63 o 
 -17   3   7       62.75      110.62     76.34 o 
 -15   3   7     3691.54     3782.20    115.90 o 
 -13   3   7     1693.22     1940.27     82.61 o 
 -11   3   7      506.00      516.61     43.80 o 
  -9   3   7      855.42      774.60    123.31 o 
  -7   3   7      343.59      393.13     26.16 o 
  -5   3   7      365.26      395.18     65.43 o 
  -3   3   7      178.90      149.93     27.26 o 
  -1   3   7     5250.83     5641.75    119.93 o 
   1   3   7      991.08      723.38     42.25 o 
   5   3   7      683.88      651.31     49.27 o 
   7   3   7      258.36      321.87     37.38 o 
   9   3   7     2499.14     2374.99     72.87 o 
  11   3   7      363.81      310.21     32.63 o 
  13   3   7      136.83      105.35     31.76 o 
  15   3   7       56.87       93.41     34.39 o 
  17   3   7      220.50      194.08     40.72 o 
  19   3   7       46.14       43.20     41.09 o 
 -20   4   7      508.73      535.29     64.82 o 
 -18   4   7      453.80      493.35     87.15 o 
 -16   4   7      174.17      219.48     46.56 o 
 -14   4   7     1010.09      964.45     58.05 o 
 -12   4   7       49.40       33.88     33.34 o 
 -10   4   7     1166.29     1058.78     68.39 o 
  -8   4   7     1204.31     1301.52     58.80 o 
  -6   4   7     1962.55     2083.59     84.71 o 
  -4   4   7     1460.61     1458.03     65.20 o 
  -2   4   7      770.99      768.20     36.49 o 
   0   4   7     1918.06     1898.54     55.02 o 
   2   4   7      714.70      696.60     41.49 o 
   4   4   7     2447.93     2349.78     79.18 o 
   6   4   7      119.93       93.77     31.78 o 
   8   4   7      997.67      961.86     59.43 o 
  10   4   7      896.89      879.28     60.29 o 
  12   4   7      224.52      161.56     45.77 o 
  14   4   7      186.19      199.50     40.83 o 
  16   4   7      406.58      426.03     49.97 o 
  18   4   7      720.69      768.10     86.51 o 
 -17   5   7      214.76      102.97     71.97 o 
 -15   5   7      755.44      856.49    132.68 o 
 -13   5   7      723.59      764.04     70.14 o 
 -11   5   7     1233.81     1187.16     78.01 o 
  -9   5   7      626.84      668.42    102.64 o 
  -7   5   7      952.74      955.19     94.17 o 
  -5   5   7     1653.72     1619.94     66.55 o 
  -3   5   7     1170.90     1277.31     92.57 o 
  -1   5   7     1450.75     1347.93    106.98 o 
   1   5   7      499.28      492.41     39.75 o 
   3   5   7      744.31      687.55     51.32 o 
   5   5   7      677.24      639.13     49.07 o 
   7   5   7     1472.17     1455.49     72.86 o 
   9   5   7     1280.29     1324.45     73.69 o 
  11   5   7     1007.15      926.35     80.40 o 
  13   5   7      636.48      526.69     62.53 o 
 -12   6   7      309.66      333.28     53.54 o 
 -10   6   7      766.21      893.30     62.77 o 
  -8   6   7      795.74      948.11     63.53 o 
  -6   6   7      545.78      692.93     48.46 o 
  -4   6   7      169.47      158.82     82.40 o 
  -2   6   7     1311.77     1408.87     97.56 o 
   0   6   7     1206.68     1291.86     81.19 o 
   2   6   7     1398.40     1398.06     72.95 o 
   4   6   7     1101.43     1147.23     68.02 o 
   6   6   7      634.26      609.72     85.45 o 
   8   6   7      857.24      947.28     66.21 o 
 -26   0   8     5051.34     5434.57    290.81 o 
 -24   0   8     2943.02     2475.54    198.72 o 
 -22   0   8     5322.18     5000.77    259.31 o 
 -20   0   8     7257.55     7688.76    242.34 o 
 -18   0   8     8459.79     8281.42    198.30 o 
 -16   0   8    24476.61    24019.51    460.13 o 
 -14   0   8    27766.06    27724.87    453.43 o 
 -12   0   8    52894.11    52881.97    827.35 o 
 -10   0   8    38040.09    37385.41    591.15 o 
  -8   0   8    50056.66    50370.79    783.31 o 
  -6   0   8    55148.77    52167.11    810.47 o 
  -4   0   8    50907.20    52340.25    924.49 o 
  -2   0   8    76503.91    74902.54   1311.27 o 
   0   0   8    41699.26    40584.10    719.47 o 
   2   0   8    84923.50    80689.46   1233.37 o 
   4   0   8    24557.81    23419.43    400.69 o 
   6   0   8    43551.08    42793.84    668.06 o 
   8   0   8    34769.28    34955.36    644.94 o 
  10   0   8    46781.20    47243.43    865.10 o 
  12   0   8    36233.08    37292.01    597.48 o 
  14   0   8    12638.42    13095.49    449.44 o 
  16   0   8     9670.45     9957.05    274.61 o 
  18   0   8     7107.31     7463.57    232.60 o 
  20   0   8     5296.19     5555.74    283.54 o 
  22   0   8     2247.79     2271.98    199.93 o 
 -25   1   8     2621.18     2455.16    143.57 o 
 -23   1   8     5533.44     5380.15    216.87 o 
 -21   1   8    10544.94    10583.30    211.51 o 
 -19   1   8    10235.37    10182.74    199.71 o 
 -17   1   8    13411.90    13425.12    219.52 o 
 -15   1   8    16348.79    16413.41    234.16 o 
 -13   1   8    21574.75    21910.20    274.35 o 
 -11   1   8    22378.07    22691.04    268.07 o 
  -9   1   8    17243.51    16653.47    184.03 o 
  -7   1   8    93753.88    94000.42    955.08 o 
  -5   1   8    61996.13    61853.58    930.08 o 
  -3   1   8    39352.02    38364.78    445.18 o 
  -1   1   8    53424.20    52759.30    606.28 o 
   1   1   8    61614.02    59593.64    642.91 o 
   3   1   8    61219.45    62262.71    719.93 o 
   5   1   8    45370.01    45119.25    496.07 o 
   7   1   8    37349.05    36823.13    439.89 o 
   9   1   8    15160.31    15436.11    177.38 o 
  11   1   8    32481.44    31837.02    424.89 o 
  13   1   8    11752.45    12106.70    204.10 o 
  15   1   8     8297.09     8559.49    175.14 o 
  17   1   8    15613.49    16110.10    380.36 o 
  19   1   8     8837.26     9279.35    379.27 o 
  21   1   8     4416.06     4220.42    248.40 o 
 -24   2   8     3050.05     2895.03    121.58 o 
 -22   2   8     4158.90     4130.42    188.86 o 
 -20   2   8     6285.30     6139.93    162.07 o 
 -18   2   8     6449.54     6432.13    141.96 o 
 -16   2   8    13581.73    13304.14    214.75 o 
 -14   2   8    18667.05    18286.16    276.80 o 
 -12   2   8    18835.02    19069.39    282.94 o 
 -10   2   8    18079.06    17733.52    223.77 o 
  -8   2   8    17967.53    18165.37    227.98 o 
  -6   2   8    54863.05    56209.59    708.57 o 
  -4   2   8    23224.34    22335.52    316.62 o 
  -2   2   8    40054.89    41827.30    646.69 o 
   0   2   8    30403.53    30975.16    393.71 o 
   2   2   8    42299.45    41736.86    453.36 o 
   4   2   8    27027.87    27749.81    326.97 o 
   6   2   8    29234.25    28947.48    409.24 o 
   8   2   8    27783.71    26802.23    449.35 o 
  10   2   8    16402.60    16474.50    258.03 o 
  12   2   8    21789.35    21914.74    335.96 o 
  14   2   8     6540.22     6588.45    129.75 o 
  16   2   8     9948.55     9871.71    179.60 o 
  18   2   8     6097.65     6095.28    164.54 o 
  20   2   8     4866.10     4986.92    187.65 o 
 -23   3   8     2366.92     2331.37    170.85 o 
 -21   3   8     3096.28     3228.63    149.94 o 
 -19   3   8     5086.64     5021.85    148.02 o 
 -17   3   8     5900.45     6130.58    161.53 o 
 -15   3   8     7713.60     7817.54    185.49 o 
 -13   3   8    12889.81    12879.61    346.78 o 
 -11   3   8    34749.50    34521.86    641.85 o 
  -9   3   8    20531.02    20675.45    998.46 o 
  -7   3   8    16852.99    17470.19    285.11 o 
  -5   3   8    18453.24    18332.55    294.54 o 
  -3   3   8    24596.86    24592.43    625.85 o 
  -1   3   8    28160.97    29038.66    662.29 o 
   1   3   8    24033.28    23366.54    539.35 o 
   3   3   8    30713.15    30763.68    703.87 o 
   5   3   8    18896.15    19704.67    637.83 o 
   7   3   8    24052.97    24247.90    407.30 o 
   9   3   8    11206.10    10994.33    230.86 o 
  11   3   8    14422.99    14093.09    225.53 o 
  13   3   8    13560.20    13053.69    232.06 o 
  15   3   8    10103.32    10204.16    234.13 o 
  17   3   8     6104.25     6177.12    132.22 o 
  19   3   8     2421.63     2577.33    222.12 o 
 -20   4   8     4161.09     4222.97    137.42 o 
 -18   4   8     6756.55     6555.96    182.63 o 
 -16   4   8     6451.21     6432.58    162.39 o 
 -14   4   8     4315.99     4647.94    179.88 o 
 -12   4   8    14574.84    14334.80    292.14 o 
 -10   4   8     9957.73     9740.07    261.10 o 
  -8   4   8     9287.09     9560.59    250.99 o 
  -6   4   8    18066.31    18155.75    790.04 o 
  -4   4   8    20703.59    20816.09    639.79 o 
  -2   4   8    22150.81    22226.68    418.95 o 
   0   4   8    19442.62    20510.56    532.31 o 
   2   4   8    18614.70    18191.82    609.54 o 
   4   4   8    13517.39    13208.59    324.30 o 
   6   4   8    17877.52    17509.89    364.84 o 
   8   4   8     7801.49     7604.70    185.36 o 
  10   4   8     7937.56     7972.85    196.87 o 
  12   4   8     8497.85     8438.16    210.58 o 
  14   4   8     5354.78     5483.96    161.57 o 
  16   4   8     5108.55     4931.02    126.84 o 
 -17   5   8     4201.76     4350.84    168.86 o 
 -15   5   8     4631.25     4560.11    164.24 o 
 -13   5   8     4127.12     3945.19    144.18 o 
 -11   5   8     6676.60     6845.67    261.13 o 
  -9   5   8     6462.34     6852.16    356.85 o 
  -7   5   8     9742.06    10219.22    307.78 o 
  -5   5   8    10644.82    10861.20    312.39 o 
  -3   5   8    10836.49    10931.07    308.05 o 
  -1   5   8     6670.19     6969.68    163.05 o 
   1   5   8     8836.57     8441.46    218.76 o 
   3   5   8     7315.93     7355.88    284.15 o 
   5   5   8     7316.52     7525.41    206.92 o 
   7   5   8    11475.50    11066.96    251.57 o 
   9   5   8     7604.88     7508.19    189.70 o 
  11   5   8     4596.58     4568.97    147.27 o 
  13   5   8     3092.81     3112.01    119.35 o 
 -12   6   8     2717.12     3019.78    114.98 o 
 -10   6   8     4720.99     4770.90    226.57 o 
  -8   6   8     3202.41     3577.75    113.14 o 
  -6   6   8     4864.61     5260.21    150.26 o 
  -4   6   8     3447.43     3443.11    151.46 o 
  -2   6   8     4568.46     5161.93    232.65 o 
   0   6   8     5033.24     5222.33    152.15 o 
   2   6   8     4322.69     4424.64    138.04 o 
   4   6   8     3418.85     3360.21    119.01 o 
   6   6   8     3809.02     3704.54    130.24 o 
   8   6   8     3583.65     3544.07    144.85 o 
 -25   1   9       30.15      -74.13     80.32 o 
 -23   1   9      119.84       13.50     59.99 o 
 -21   1   9       97.07       53.01     47.38 o 
 -19   1   9      183.79      203.41     46.35 o 
 -17   1   9      391.59      360.08     52.88 o 
 -15   1   9       76.65       22.75     28.72 o 
 -13   1   9       28.94       10.01     23.02 o 
 -11   1   9      579.93      535.41     29.79 o 
  -9   1   9        8.84       34.53     16.13 o 
  -7   1   9     3523.84     3554.95     54.61 o 
  -5   1   9      165.85      218.09     18.16 o 
  -3   1   9      183.27      161.35     16.17 o 
  -1   1   9       43.25       15.74     13.59 o 
   1   1   9      857.59      993.74     29.08 o 
   3   1   9     4398.90     4784.60     72.87 o 
   5   1   9      144.68      211.49     18.11 o 
   7   1   9      165.76      151.57     18.54 o 
   9   1   9      196.30      202.15     25.32 o 
  11   1   9      128.36      134.59     27.92 o 
  13   1   9       68.34       28.70     35.34 o 
  15   1   9      261.62      262.36     63.55 o 
  17   1   9      160.35      152.14     86.03 o 
  19   1   9      136.51      253.25    115.11 o 
  21   1   9        1.33      109.05    118.75 o 
 -24   2   9       91.96       20.47     62.89 o 
 -22   2   9       57.63       26.64     55.77 o 
 -20   2   9      168.51      176.05     54.21 o 
 -18   2   9        6.82        0.72     38.85 o 
 -16   2   9        8.42       -8.10     34.40 o 
 -14   2   9     1527.35     1489.70     57.57 o 
 -12   2   9       11.93        9.50     22.74 o 
 -10   2   9      256.24      249.64     23.42 o 
  -8   2   9     2687.80     2799.88     54.89 o 
  -6   2   9     1119.31     1301.64     43.57 o 
  -4   2   9      125.48      155.96     18.74 o 
  -2   2   9      122.15      111.59     16.84 o 
   0   2   9     3954.27     4206.57     71.18 o 
   2   2   9      887.48      885.85     30.89 o 
   4   2   9      307.16      340.83     28.00 o 
   6   2   9       76.64       12.21     18.19 o 
   8   2   9       21.13       14.68     26.62 o 
  10   2   9     1628.98     1653.90    101.55 o 
  12   2   9       88.11      104.02     32.26 o 
  14   2   9       56.53       81.03     34.06 o 
  16   2   9      303.26      314.39     42.50 o 
  18   2   9      478.32      424.02     63.21 o 
  20   2   9       15.70      -14.04     57.08 o 
 -23   3   9      133.09      107.86    126.62 o 
 -21   3   9      323.23      139.68    144.80 o 
 -19   3   9      148.95      153.04     54.52 o 
 -17   3   9       66.41       52.47     46.66 o 
 -15   3   9     1834.11     1693.61     81.24 o 
 -13   3   9     1304.53     1289.95     69.81 o 
 -11   3   9     2434.91     2485.30     89.34 o 
  -9   3   9     1226.57      976.88     72.49 o 
  -7   3   9     2213.60     2421.92     95.06 o 
  -5   3   9     1318.49     1210.40     43.41 o 
  -3   3   9      870.32      784.04     62.60 o 
  -1   3   9     1836.25     1832.23     61.70 o 
   1   3   9     5122.12     5663.14    182.36 o 
   3   3   9     1834.65     1792.13     77.84 o 
   5   3   9      309.61      327.65     35.15 o 
   7   3   9     1954.80     1993.80     59.43 o 
   9   3   9      713.98      732.80     43.65 o 
  11   3   9     1697.11     1531.86     70.26 o 
  13   3   9      811.70      786.78     47.85 o 
  15   3   9      539.02      579.69     47.10 o 
  17   3   9       95.20       63.46     40.25 o 
  19   3   9      399.13      556.02     76.58 o 
 -20   4   9     1410.90     1414.48     86.18 o 
 -18   4   9     1011.09     1038.75     73.72 o 
 -16   4   9      233.07      234.72     60.18 o 
 -14   4   9       67.55      108.81     41.09 o 
 -12   4   9      662.19      641.37    119.47 o 
 -10   4   9     1501.05     1576.71    106.63 o 
  -8   4   9      827.77      865.08     61.05 o 
  -6   4   9     1580.53     1560.70    121.17 o 
  -4   4   9     2446.00     2673.55    143.59 o 
  -2   4   9     1409.03     1372.88    104.21 o 
   0   4   9       66.01      112.03     32.58 o 
   2   4   9      828.74      821.17     48.61 o 
   4   4   9     3080.58     3006.57    117.54 o 
   6   4   9     4634.54     4236.05    137.94 o 
   8   4   9      576.23      517.33     51.08 o 
  10   4   9      171.34      184.44     45.76 o 
  12   4   9      159.12      135.13     48.23 o 
  14   4   9      311.59      294.71     57.84 o 
  16   4   9      225.53      181.29     48.56 o 
 -17   5   9       42.00        4.80     57.79 o 
 -15   5   9      276.90      298.87     64.86 o 
 -13   5   9      953.14      948.78     77.71 o 
 -11   5   9      514.59      448.88     90.27 o 
  -9   5   9      557.22      591.73     59.31 o 
  -7   5   9       84.56       88.38     42.48 o 
  -5   5   9     1095.43      965.74    101.78 o 
  -3   5   9     1637.32     1566.74    100.61 o 
  -1   5   9      449.33      541.35     44.46 o 
   1   5   9      660.37      721.64     53.80 o 
   3   5   9      560.86      591.52     78.76 o 
   5   5   9      545.36      533.95     53.96 o 
   7   5   9       38.39       52.69     43.21 o 
   9   5   9      622.08      575.66     59.33 o 
  11   5   9      802.36      818.00     69.27 o 
  13   5   9      650.18      651.03     70.12 o 
 -12   6   9      425.35      351.42     63.41 o 
 -10   6   9      676.70      737.78     62.67 o 
  -8   6   9      250.21      291.48     52.11 o 
  -6   6   9      294.63      320.08     46.54 o 
  -4   6   9     1498.10     1695.42    114.24 o 
  -2   6   9      135.50      180.55     76.34 o 
   0   6   9      535.75      597.61    117.54 o 
   2   6   9     1138.97     1314.33     75.27 o 
   4   6   9      594.09      588.01     57.72 o 
   6   6   9      442.81      451.64     84.21 o 
   8   6   9      471.71      533.11     63.73 o 
 -24   0  10     6555.67     6363.96    308.99 o 
 -22   0  10     3853.32     3968.38    236.29 o 
 -20   0  10     6334.85     6277.56    209.58 o 
 -18   0  10    12455.63    12585.90    272.77 o 
 -16   0  10     8541.20     8480.12    199.49 o 
 -14   0  10    16727.54    16375.80    328.43 o 
 -12   0  10    52776.87    53134.68    833.99 o 
 -10   0  10    55178.91    55532.27    937.62 o 
  -8   0  10    41231.01    42504.54    668.31 o 
  -6   0  10    41183.95    39251.79    705.71 o 
  -4   0  10    37496.65    37727.73    676.79 o 
  -2   0  10   110088.84   109487.97   1912.87 o 
   0   0  10   118285.95   117444.76   2051.93 o 
   2   0  10    30962.41    28989.78    526.36 o 
   4   0  10    38959.86    38550.17    605.38 o 
   6   0  10    35242.38    35373.84    560.74 o 
   8   0  10    17971.41    18057.38    398.06 o 
  10   0  10    18363.51    18223.79    398.94 o 
  12   0  10    38189.46    38076.43   1305.02 o 
  14   0  10    27296.25    27504.84    894.25 o 
  16   0  10    12842.14    12835.75    476.21 o 
  18   0  10     7553.95     8022.80    346.55 o 
  20   0  10     3048.09     2705.77    207.20 o 
 -25   1  10     2780.55     2785.81    152.29 o 
 -23   1  10     2241.87     2431.52    140.27 o 
 -21   1  10     6307.51     6349.56    153.25 o 
 -19   1  10    11545.17    11351.65    330.56 o 
 -17   1  10    16129.81    15996.62    282.12 o 
 -15   1  10    16308.78    16529.66    237.29 o 
 -13   1  10    20750.09    20850.28    287.11 o 
 -11   1  10    18848.80    18262.33    232.67 o 
  -9   1  10    30523.18    30408.93    323.82 o 
  -7   1  10    48848.39    50483.13    591.70 o 
  -5   1  10    23125.77    22550.98    255.23 o 
  -3   1  10    36216.89    36766.94    430.11 o 
  -1   1  10    48566.01    46893.28    565.40 o 
   1   1  10    37764.82    36788.68    433.70 o 
   3   1  10    36568.97    35900.78    424.93 o 
   5   1  10    46060.21    46666.56    515.90 o 
   7   1  10    37330.17    36611.64    410.86 o 
   9   1  10    30274.40    29817.54    390.94 o 
  11   1  10    14449.51    13977.92    222.73 o 
  13   1  10     8417.08     8697.18    157.07 o 
  15   1  10     9364.65     9288.54    187.46 o 
  17   1  10     8025.58     7682.77    417.44 o 
  19   1  10     6086.91     6094.94    209.06 o 
 -24   2  10     2058.28     1846.74    102.33 o 
 -22   2  10     3828.03     3797.78    130.00 o 
 -20   2  10     5754.34     5533.23    152.27 o 
 -18   2  10     6967.78     6771.58    149.17 o 
 -16   2  10    11005.60    11008.95    207.80 o 
 -14   2  10    10001.26     9893.47    168.27 o 
 -12   2  10    18485.61    18912.50    284.72 o 
 -10   2  10     8354.87     8157.62    197.75 o 
  -8   2  10    31683.90    31558.62    395.59 o 
  -6   2  10    27235.04    27540.98    331.03 o 
  -4   2  10    26004.47    26144.95    274.51 o 
  -2   2  10    27809.92    28088.42    293.45 o 
   0   2  10    23171.06    23926.83    312.51 o 
   2   2  10    22025.53    22563.31    252.97 o 
   4   2  10    18450.43    18900.44    276.80 o 
   6   2  10    26224.03    25439.55    882.88 o 
   8   2  10    15037.82    14965.66    257.60 o 
  10   2  10    20918.15    20564.62    550.40 o 
  12   2  10     7950.28     8021.56    162.14 o 
  14   2  10     7030.12     7109.66    154.33 o 
  16   2  10     6366.88     6478.54    171.57 o 
  18   2  10     5125.90     4992.04    168.57 o 
 -23   3  10     2308.60     2266.88    136.89 o 
 -21   3  10     4059.00     4076.12    169.22 o 
 -19   3  10     4699.60     4651.94    145.86 o 
 -17   3  10     6462.02     6455.32    190.33 o 
 -15   3  10     4061.33     4153.66    144.77 o 
 -13   3  10    11951.54    12375.77    263.94 o 
 -11   3  10    18459.71    18515.98    365.80 o 
  -9   3  10    15410.53    14943.49    369.73 o 
  -5   3  10    21323.87    21830.66    352.24 o 
  -3   3  10    33680.84    34009.48    622.44 o 
  -1   3  10    18633.52    18542.70    351.92 o 
   1   3  10    14235.21    13539.30    265.47 o 
   3   3  10    16090.42    15331.56    298.84 o 
   5   3  10    25195.01    24883.83    468.79 o 
   7   3  10    10513.46    10366.90    184.90 o 
   9   3  10     7715.99     7787.03    150.68 o 
  11   3  10    13380.94    13325.84    218.99 o 
  13   3  10    11051.91    10600.28    185.84 o 
  15   3  10     7790.86     7970.69    189.51 o 
  17   3  10     3581.28     3481.71     98.26 o 
 -20   4  10     3338.71     3566.38    127.75 o 
 -18   4  10     4466.55     4364.79    135.67 o 
 -16   4  10     6471.39     6320.86    164.09 o 
 -14   4  10    10327.54     9864.78    218.86 o 
 -12   4  10     9414.48     9379.85    205.24 o 
 -10   4  10    12188.45    11765.51    241.04 o 
  -8   4  10    11487.14    11875.56    307.16 o 
  -6   4  10     9792.41     9955.49    379.27 o 
  -4   4  10    15364.78    14562.45    516.19 o 
  -2   4  10    17924.16    17290.04    594.95 o 
   0   4  10    13406.38    13530.42    333.63 o 
   2   4  10    18322.49    18286.17    511.95 o 
   4   4  10    25732.38    25180.75    933.63 o 
   6   4  10    11418.83    11075.18    289.17 o 
   8   4  10     9351.90     9084.98    251.47 o 
  10   4  10    10179.30    10037.17    240.68 o 
  12   4  10     5827.95     5531.55    162.68 o 
  14   4  10     4840.89     4996.95    231.96 o 
  16   4  10     3904.04     3845.92    114.00 o 
 -17   5  10     2543.71     2543.01    133.31 o 
 -15   5  10     3744.74     3671.51    148.37 o 
 -13   5  10     4818.76     4854.95    169.76 o 
 -11   5  10     4556.01     4766.57    162.14 o 
  -9   5  10     6036.30     6033.54    192.66 o 
  -7   5  10     8119.91     8353.60    344.13 o 
  -5   5  10    11242.47    10945.47    416.83 o 
  -3   5  10     7604.11     7442.39    302.93 o 
  -1   5  10     8330.77     7673.82    306.57 o 
   1   5  10     8535.18     8425.20    226.02 o 
   3   5  10     7548.82     7122.57    199.55 o 
   5   5  10     6332.65     6082.17    180.78 o 
   7   5  10     4458.76     4544.19    153.78 o 
   9   5  10     6690.73     6619.49    204.35 o 
  11   5  10     5677.68     5467.03    186.73 o 
 -10   6  10     2288.96     2363.01    109.75 o 
  -8   6  10     3583.61     3784.78    178.93 o 
  -6   6  10     2736.99     2789.43    102.59 o 
  -4   6  10     4300.53     4281.10    175.51 o 
  -2   6  10     3862.25     3883.56    202.36 o 
   0   6  10     3315.48     3595.17    189.03 o 
   2   6  10     3342.72     3518.67    125.39 o 
   4   6  10     3373.99     3375.92    233.86 o 
   6   6  10     3161.66     3161.79    125.06 o 
 -25   1  11       83.02      -79.19     79.19 o 
 -23   1  11        4.28      -51.69     51.69 o 
 -21   1  11       63.17       58.07     48.78 o 
 -19   1  11      445.44      514.39     59.30 o 
 -17   1  11       76.91       91.10     42.72 o 
 -15   1  11       58.96       43.36     33.45 o 
 -13   1  11      234.97      229.47     31.00 o 
 -11   1  11      289.15      357.28     29.42 o 
  -9   1  11        3.63       -3.27     17.78 o 
  -7   1  11       50.26       64.29     18.37 o 
  -5   1  11      523.39      595.39     26.69 o 
  -3   1  11      101.31      124.39     18.28 o 
  -1   1  11      104.21      164.68     19.94 o 
   1   1  11      827.42      858.17     29.90 o 
   3   1  11      173.07      165.22     20.32 o 
   5   1  11      542.60      571.33     28.03 o 
   7   1  11     1047.06     1028.91     40.81 o 
   9   1  11      943.99      831.67     40.89 o 
  11   1  11      182.17      156.47     32.95 o 
  13   1  11       36.02      -17.64     32.70 o 
  15   1  11        4.72       -3.57     47.76 o 
  17   1  11        9.89      -55.01     65.43 o 
  19   1  11        8.04       68.78     74.22 o 
 -24   2  11      134.45       75.72     64.23 o 
 -22   2  11        7.29      -34.80     55.93 o 
 -20   2  11        7.24       -1.21     50.40 o 
 -18   2  11      246.42      188.91     45.31 o 
 -16   2  11      164.59       83.61     40.19 o 
 -14   2  11       17.21       18.41     31.05 o 
 -12   2  11      130.04      174.80     43.53 o 
 -10   2  11     2125.15     2066.23     56.25 o 
  -8   2  11      941.51     1019.07     85.19 o 
  -6   2  11       30.15       53.61     19.31 o 
  -4   2  11       37.16       50.99     16.19 o 
  -2   2  11      131.87      198.68     19.32 o 
   0   2  11     2758.20     2842.62     68.21 o 
   2   2  11      590.13      612.76     33.16 o 
   4   2  11     1016.21     1091.71     69.13 o 
   6   2  11      448.04      401.87     47.80 o 
   8   2  11     1887.81     1868.84     69.38 o 
  10   2  11       10.69       13.26     32.53 o 
  12   2  11       13.13      -13.96     35.26 o 
  14   2  11      732.75      790.19     57.98 o 
  16   2  11      332.56      361.90     61.54 o 
  18   2  11       33.77       20.56     55.30 o 
 -21   3  11       42.14       26.89     69.26 o 
 -19   3  11      401.16      351.12     62.77 o 
 -17   3  11      636.79      656.31     66.58 o 
 -15   3  11       15.31       -2.53     42.43 o 
 -13   3  11     1839.74     1881.46    111.47 o 
 -11   3  11      529.66      615.39     52.90 o 
  -9   3  11     1594.08     1554.69     76.84 o 
  -7   3  11      510.32      638.25     59.54 o 
  -5   3  11      753.74      828.47     81.19 o 
  -3   3  11      458.15      505.15     52.69 o 
  -1   3  11     4038.78     4101.52    132.33 o 
   1   3  11     6603.14     6368.97    145.25 o 
   3   3  11       56.32       16.02     31.48 o 
   5   3  11     1751.43     1683.31     58.94 o 
   7   3  11      434.93      412.10     37.23 o 
   9   3  11      732.24      686.79     45.23 o 
  11   3  11      231.62      226.67     39.38 o 
  13   3  11      718.43      752.78     55.97 o 
  15   3  11      769.80      659.11     55.73 o 
  17   3  11      460.56      430.67     54.46 o 
 -20   4  11       55.09       11.69     55.96 o 
 -18   4  11     1422.98     1262.48     80.24 o 
 -16   4  11      682.94      643.52     60.92 o 
 -14   4  11      347.39      377.23     69.78 o 
 -12   4  11      184.64      193.17     43.03 o 
 -10   4  11      369.61      377.74     43.93 o 
  -8   4  11     1073.59     1102.67    115.11 o 
  -6   4  11      755.84      673.72     92.09 o 
  -4   4  11     3743.59     3670.30    184.18 o 
  -2   4  11      567.69      557.39     76.34 o 
   0   4  11      728.53      675.72     55.20 o 
   2   4  11       41.39       45.32     37.09 o 
   4   4  11      686.32      699.45    141.77 o 
   6   4  11     3365.62     3113.30    133.90 o 
   8   4  11     1568.24     1530.99    123.60 o 
  10   4  11      771.34      769.99    176.31 o 
  12   4  11      367.29      370.74     66.40 o 
  14   4  11      394.60      423.50     72.77 o 
 -15   5  11      240.66      268.46     65.78 o 
 -13   5  11      183.53       87.42     55.25 o 
 -11   5  11      622.14      780.86    134.50 o 
  -9   5  11      933.91      869.96     72.73 o 
  -7   5  11      349.01      214.47     78.76 o 
  -5   5  11      538.10      533.16     90.88 o 
  -3   5  11      588.39      644.64     89.67 o 
  -1   5  11      684.70      630.09     87.24 o 
   1   5  11     1222.50     1208.99    124.81 o 
   3   5  11      445.79      518.53     55.88 o 
   5   5  11      288.51      337.01     52.56 o 
   7   5  11      303.18      315.11     56.97 o 
   9   5  11      125.18      136.91     54.76 o 
  11   5  11      311.38      411.35     68.53 o 
 -10   6  11      322.88      343.98     57.74 o 
  -8   6  11      440.30      478.50     59.35 o 
  -6   6  11      593.35      637.45    105.42 o 
  -4   6  11      434.71      361.09     90.88 o 
  -2   6  11      399.59      481.05     89.67 o 
   0   6  11      621.09      611.92     96.94 o 
   2   6  11      706.07      699.07     63.48 o 
   4   6  11      778.84      628.31    101.18 o 
 -24   0  12     5402.39     5429.72    285.97 o 
 -22   0  12     4876.40     4546.37    249.61 o 
 -20   0  12     8312.52     8008.26    338.07 o 
 -18   0  12     7353.19     6926.75    220.35 o 
 -16   0  12    10850.20    11080.92    246.29 o 
 -14   0  12    10486.60    10702.97    236.52 o 
 -12   0  12    15554.79    15798.28    276.87 o 
 -10   0  12    30354.11    29835.09    483.44 o 
  -8   0  12    35030.09    34351.06    549.38 o 
  -6   0  12    23845.90    23320.41    457.05 o 
  -4   0  12    20666.27    20515.02    384.68 o 
  -2   0  12    50056.65    49689.37    886.32 o 
   0   0  12    45552.88    45913.53    821.77 o 
   2   0  12    49160.55    50293.73    897.32 o 
   4   0  12    40850.30    40639.79    641.86 o 
   6   0  12    19625.04    19459.00    326.38 o 
   8   0  12    20711.36    20636.67    347.61 o 
  10   0  12     9870.21     9873.61    219.18 o 
  12   0  12     9072.19     9211.06    260.90 o 
  14   0  12    17461.61    18360.08    453.25 o 
  16   0  12    12421.82    12773.79    342.71 o 
  18   0  12     4764.83     4728.13    267.79 o 
 -25   1  12     2437.24     2269.06    140.99 o 
 -23   1  12     2630.94     2716.46    182.77 o 
 -21   1  12     3459.45     3542.90    147.96 o 
 -19   1  12     7776.65     8156.62    174.95 o 
 -17   1  12    11488.16    11543.61    219.76 o 
 -15   1  12    14856.58    15013.24    247.79 o 
 -13   1  12    13617.57    13450.72    228.95 o 
 -11   1  12    23582.82    24591.56    306.38 o 
  -9   1  12    28518.35    28540.36    348.42 o 
  -7   1  12    27719.29    28165.63    412.11 o 
  -5   1  12    40279.49    40949.96    481.15 o 
  -3   1  12    27173.62    28128.92    364.66 o 
  -1   1  12    38152.96    37681.66    480.26 o 
   1   1  12    20513.05    20461.26    271.52 o 
   3   1  12    23134.37    22635.49    278.52 o 
   5   1  12    20106.36    20876.72    280.21 o 
   7   1  12    35963.29    35641.57    473.08 o 
   9   1  12    28052.36    28058.35    372.59 o 
  11   1  12    10038.80    10508.40    250.62 o 
  13   1  12    12791.28    12678.60    272.88 o 
  15   1  12     7482.60     7437.82    324.14 o 
  17   1  12     5386.90     5850.88    207.09 o 
  19   1  12     3353.42     3594.38    175.25 o 
 -24   2  12     2522.76     2086.83    108.09 o 
 -22   2  12     3388.09     3233.12    125.89 o 
 -20   2  12     5712.18     5537.74    205.68 o 
 -18   2  12     7702.69     7687.34    186.71 o 
 -16   2  12     8135.21     8030.47    175.95 o 
 -14   2  12    17019.55    16834.31    262.84 o 
 -12   2  12    10600.07    10684.64    210.32 o 
 -10   2  12    22581.50    22687.11    335.18 o 
  -8   2  12    17926.94    17554.86    357.89 o 
  -6   2  12    26187.38    26567.63    391.45 o 
  -4   2  12    22745.79    23663.27    337.29 o 
  -2   2  12    23961.75    24227.83    516.02 o 
   0   2  12    27115.43    28818.93    507.90 o 
   2   2  12    20825.39    20935.58    345.45 o 
   4   2  12    28809.62    29091.41    467.90 o 
   6   2  12    10724.28    10519.35    192.90 o 
   8   2  12    25360.81    25175.30    414.84 o 
  10   2  12    10568.85    10778.28    203.02 o 
  12   2  12     8312.44     8255.45    170.20 o 
  14   2  12     7404.80     7319.32    160.90 o 
  16   2  12     5899.58     6428.52    175.29 o 
  18   2  12     4741.79     5023.47    194.81 o 
 -21   3  12     3094.91     3042.68    157.52 o 
 -19   3  12     4056.23     4324.00    143.09 o 
 -17   3  12     4475.08     4497.82    141.78 o 
 -15   3  12    12459.50    12409.97    326.27 o 
 -13   3  12     9763.33     9588.02    219.86 o 
 -11   3  12     7479.36     7699.64    182.37 o 
  -9   3  12    15827.34    15576.41    315.58 o 
  -7   3  12    13193.78    13219.70    332.44 o 
  -5   3  12    17204.42    16929.10    407.32 o 
  -3   3  12    19315.58    18983.47    448.10 o 
  -1   3  12    30019.65    29405.64    669.16 o 
   1   3  12    17841.58    17267.03    338.29 o 
   3   3  12    23925.89    22969.74    438.74 o 
   5   3  12     9906.93    10017.42    182.28 o 
   7   3  12     5740.07     5611.18    120.25 o 
   9   3  12    11617.62    11428.57    209.80 o 
  11   3  12     8245.62     7915.83    163.88 o 
  13   3  12     8937.43     9126.61    183.33 o 
  15   3  12     4735.57     4534.77    120.44 o 
 -20   4  12     2087.32     2040.29    103.79 o 
 -18   4  12     2316.85     2310.76    103.29 o 
 -16   4  12     5553.99     5334.63    264.91 o 
 -14   4  12     6253.75     6252.98    160.50 o 
 -12   4  12     6347.07     6442.13    159.52 o 
 -10   4  12    10352.17    10114.05    219.27 o 
  -8   4  12    12196.20    11623.05    291.55 o 
  -6   4  12    10774.45    10281.45    397.44 o 
  -4   4  12     9511.21     9066.09    355.03 o 
  -2   4  12     9958.98     9352.06    359.88 o 
   0   4  12     8811.66     8316.91    226.82 o 
   2   4  12    10590.99     9916.51    264.24 o 
   4   4  12    11531.88    11041.64    381.09 o 
   6   4  12    10081.58     9313.11    258.33 o 
   8   4  12     9089.83     9421.98    265.18 o 
  10   4  12     7175.65     6982.52    218.06 o 
  12   4  12     6185.50     6343.21    211.63 o 
  14   4  12     3698.12     3815.84    162.77 o 
 -15   5  12     3309.02     3357.20    148.62 o 
 -13   5  12     3396.45     3620.24    147.43 o 
 -11   5  12     2839.20     2821.08    238.71 o 
  -9   5  12     5111.90     5047.80    169.93 o 
  -7   5  12     6950.76     7181.87    316.26 o 
  -5   5  12     5929.61     5857.46    269.00 o 
  -3   5  12     7925.65     7467.83    312.62 o 
  -1   5  12     5921.06     6131.30    270.21 o 
   1   5  12     4490.23     4552.52    229.02 o 
   3   5  12     8428.72     8049.64    226.93 o 
   5   5  12     6491.99     6093.27    189.33 o 
   7   5  12     3987.63     4140.49    151.65 o 
   9   5  12     4931.02     5022.82    176.07 o 
  -8   6  12     2419.80     2573.23    150.05 o 
  -6   6  12     2976.00     3056.80    158.65 o 
  -4   6  12     3965.61     3890.83    219.32 o 
  -2   6  12     4006.61     4012.01    216.90 o 
   0   6  12     3309.44     3574.57    199.93 o 
   2   6  12     2634.07     2513.37    112.47 o 
 -23   1  13       26.78       -6.25     59.91 o 
 -21   1  13       26.05      -48.85     48.85 o 
 -19   1  13       21.17       -0.79     45.28 o 
 -17   1  13     1337.21     1273.90     69.14 o 
 -15   1  13      257.19      230.09     44.98 o 
 -13   1  13      120.09      114.65     31.34 o 
 -11   1  13       15.25       49.05     27.47 o 
  -9   1  13     1265.37     1336.81     77.68 o 
  -7   1  13      829.88      828.58     38.46 o 
  -5   1  13     1060.41     1169.83     45.85 o 
  -3   1  13      815.81      803.31     35.10 o 
  -1   1  13      512.13      583.78     30.94 o 
   1   1  13       43.17       53.02     24.85 o 
   3   1  13       18.13        1.21     22.73 o 
   5   1  13     1058.17     1041.86     43.01 o 
   7   1  13     2243.79     2300.98     65.51 o 
   9   1  13     1889.72     1958.63     62.21 o 
  11   1  13        8.14      -17.21     35.07 o 
  13   1  13       34.11       24.02     60.18 o 
  15   1  13       25.61      -32.31     67.25 o 
  17   1  13       82.38       53.54     73.28 o 
 -22   2  13      128.82       93.68     61.19 o 
 -20   2  13       84.40       40.29     54.60 o 
 -18   2  13      502.24      522.77     61.84 o 
 -16   2  13       28.22      -11.71     38.94 o 
 -14   2  13       15.83       44.39     37.00 o 
 -12   2  13     1474.06     1560.06     69.25 o 
 -10   2  13       32.09       27.82     30.29 o 
  -8   2  13       87.46       79.43     32.87 o 
  -6   2  13      587.85      651.54     36.66 o 
  -4   2  13     3350.55     3476.21     78.14 o 
  -2   2  13     1958.69     2106.15     83.46 o 
   0   2  13     1497.84     1664.15     71.14 o 
   2   2  13      101.03      115.24     29.66 o 
   4   2  13       15.58       21.06     29.35 o 
   6   2  13      168.24      114.73     33.99 o 
   8   2  13       82.21       69.45     34.70 o 
  10   2  13       59.28       73.70     36.75 o 
  12   2  13      599.34      608.17     52.94 o 
  14   2  13      504.23      523.21     56.42 o 
  16   2  13      336.07      312.72     63.52 o 
 -21   3  13       87.84       76.29     75.88 o 
 -19   3  13      221.99      213.84     74.20 o 
 -17   3  13       16.42      -49.22     49.22 o 
 -15   3  13      117.09      169.89     52.09 o 
 -13   3  13      342.07      288.55     52.03 o 
 -11   3  13     1462.93     1419.44     74.73 o 
  -9   3  13      384.67      417.03     63.83 o 
  -7   3  13      124.57      188.31     52.56 o 
  -5   3  13      119.98      125.50     47.96 o 
  -3   3  13       29.78       34.49     53.32 o 
  -1   3  13       35.32       22.63     46.05 o 
   1   3  13      528.82      549.96     47.61 o 
   3   3  13     3400.30     3354.39     84.19 o 
   5   3  13      308.10      347.38     37.20 o 
   7   3  13      781.38      767.47     57.02 o 
   9   3  13       91.83      138.93     38.70 o 
  11   3  13       75.33       76.00     39.83 o 
  13   3  13       46.68       42.07     41.53 o 
  15   3  13      324.00      287.10     52.66 o 
 -18   4  13      188.79      342.98     61.45 o 
 -16   4  13      640.59      562.20     62.87 o 
 -14   4  13      638.87      649.42     61.18 o 
 -12   4  13      133.96      108.33     44.45 o 
 -10   4  13      176.75      228.53     43.98 o 
  -8   4  13      538.90      601.95     61.43 o 
  -6   4  13     1541.12     1611.59    129.65 o 
  -4   4  13      259.17      174.49     71.49 o 
  -2   4  13      631.54      580.41     88.46 o 
   0   4  13      923.48      896.67    101.78 o 
   2   4  13      580.16      608.30     61.04 o 
   4   4  13       59.82       66.87     45.83 o 
   6   4  13      351.77      293.47     57.33 o 
   8   4  13     1074.14     1066.88     84.31 o 
  10   4  13      718.57      593.34     73.45 o 
  12   4  13      536.39      413.17     73.67 o 
 -15   5  13      170.54      128.60     66.03 o 
 -13   5  13      631.34      728.67     79.19 o 
 -11   5  13      135.94      230.59     59.39 o 
  -9   5  13      629.11      552.08     66.67 o 
  -7   5  13     1434.72     1342.59    138.14 o 
  -5   5  13      697.81      630.09    101.78 o 
  -3   5  13      521.43      506.50     92.09 o 
  -1   5  13     1155.88      965.74    109.05 o 
   1   5  13     1398.99     1422.58    120.57 o 
   3   5  13      541.46      494.28     59.52 o 
   5   5  13      805.17      808.39    156.92 o 
   7   5  13      264.11      340.57     62.94 o 
   9   5  13      160.57      164.45     59.96 o 
  -6   6  13      400.53      270.21     98.15 o 
  -4   6  13      480.03      673.72    109.05 o 
  -2   6  13      380.95      357.46     92.09 o 
   0   6  13      620.41      602.22    104.21 o 
 -24   0  14     2650.63     2540.98    208.42 o 
 -22   0  14     4980.10     4558.49    253.25 o 
 -20   0  14     4036.20     4335.54    243.56 o 
 -18   0  14     5884.39     6049.52    207.78 o 
 -16   0  14    10876.09    10985.07    304.12 o 
 -14   0  14    10885.25    10989.53    244.21 o 
 -12   0  14    10863.59    11050.03    240.31 o 
 -10   0  14    24479.84    24454.86    475.51 o 
  -8   0  14     9703.18     9424.03    180.41 o 
  -6   0  14    17214.46    17334.46    338.56 o 
  -4   0  14    25492.95    25540.72    476.28 o 
  -2   0  14    14565.40    14116.62    280.58 o 
   0   0  14    24568.61    24235.86    454.34 o 
   2   0  14    30709.68    31377.39    578.53 o 
   4   0  14    17545.80    17501.98    342.39 o 
   6   0  14    12122.46    12389.16    281.06 o 
   8   0  14    17490.29    17244.94    417.26 o 
  10   0  14     7322.34     7497.41    313.23 o 
  12   0  14     8241.63     8292.08    248.85 o 
  14   0  14     9792.68    10429.68    299.01 o 
  16   0  14     4796.16     4569.40    260.52 o 
  18   0  14     3841.81     3938.09    254.46 o 
 -23   1  14     2643.91     2936.75    281.72 o 
 -21   1  14     4439.09     4582.29    162.65 o 
 -19   1  14     5663.51     6066.61    147.27 o 
 -17   1  14     5849.74     5935.46    141.38 o 
 -15   1  14    11609.96    11825.68    284.73 o 
 -13   1  14    14093.18    13358.95    219.11 o 
 -11   1  14    20980.61    20967.46    291.39 o 
  -9   1  14    12296.00    12477.84    185.54 o 
  -7   1  14    14648.22    14706.06    286.12 o 
  -5   1  14    32912.90    33091.97    467.56 o 
  -3   1  14    36711.84    36796.41    515.57 o 
  -1   1  14    20295.79    20603.70    363.36 o 
   1   1  14    18368.31    18796.54    278.67 o 
   3   1  14    26143.01    25910.49    344.08 o 
   5   1  14    16455.47    16815.27    235.47 o 
   7   1  14    13630.37    13985.91    204.31 o 
   9   1  14    13203.21    13500.72    247.27 o 
  11   1  14    13502.15    12960.89    278.60 o 
  13   1  14     9868.01     9985.61    411.99 o 
  15   1  14     6407.93     6795.30    224.36 o 
  17   1  14     3413.12     3394.51    183.58 o 
 -22   2  14     3175.13     3038.83    122.63 o 
 -20   2  14     7790.54     7193.90    186.27 o 
 -18   2  14     5190.78     5066.13    146.96 o 
 -16   2  14     9595.37     9712.35    194.98 o 
 -14   2  14     7755.93     7823.73    162.95 o 
 -12   2  14    16179.95    15791.48    279.33 o 
 -10   2  14    18822.64    19259.54    362.35 o 
  -8   2  14    18612.47    19046.99    320.53 o 
  -6   2  14    31769.04    32804.52    521.11 o 
  -4   2  14    29913.93    29887.70    476.99 o 
  -2   2  14    19661.89    19291.48    473.97 o 
   0   2  14     9590.24     9480.21    202.94 o 
   2   2  14    27391.35    27474.36    447.02 o 
   4   2  14    20229.07    19590.24    330.09 o 
   6   2  14    23091.92    23682.00    395.46 o 
   8   2  14    15702.20    15559.54    276.28 o 
  10   2  14    11608.08    11549.38    243.81 o 
  12   2  14     9051.87     9073.26    222.96 o 
  14   2  14     5423.17     5180.73    152.24 o 
  16   2  14     4668.76     4666.98    182.92 o 
 -21   3  14     2989.47     2596.89    189.63 o 
 -19   3  14     2621.14     2708.66    249.61 o 
 -17   3  14     5499.06     5253.15    220.85 o 
 -15   3  14     9490.67     9189.15    334.89 o 
 -13   3  14     6137.55     6128.00    163.13 o 
 -11   3  14    11184.42    11190.66    248.33 o 
  -9   3  14    11920.33    12331.37    324.39 o 
  -7   3  14    14390.83    14367.83    363.25 o 
  -5   3  14     9484.88     9753.85    264.15 o 
  -3   3  14    10910.71    10774.25    282.56 o 
  -1   3  14    17319.85    17260.39    702.80 o 
   1   3  14    27034.39    26946.88    514.06 o 
   3   3  14    15263.57    15076.86    260.11 o 
   5   3  14     6756.98     6467.16    134.23 o 
   7   3  14    12750.97    12716.67    230.61 o 
   9   3  14     7167.70     7186.54    151.55 o 
  11   3  14     5853.98     5910.95    170.52 o 
  13   3  14     4927.60     4766.30    123.95 o 
  15   3  14     5329.27     5515.21    143.92 o 
 -18   4  14     2146.21     2035.77    107.12 o 
 -16   4  14     2789.36     2900.22    116.39 o 
 -14   4  14     5232.27     4954.40    144.46 o 
 -12   4  14     3881.93     4004.01    136.92 o 
 -10   4  14     5724.22     5809.45    241.73 o 
  -8   4  14     9147.72     8416.22    233.90 o 
  -6   4  14     8312.56     8408.28    458.03 o 
  -4   4  14     5651.25     5164.35    247.19 o 
  -2   4  14     8072.80     7946.46    324.74 o 
   0   4  14     9878.93     9932.47    387.75 o 
   2   4  14     6606.54     6501.33    195.77 o 
   4   4  14     5978.13     6016.87    190.16 o 
   6   4  14     5686.41     5919.53    207.20 o 
   8   4  14     5856.21     5818.30    195.78 o 
  10   4  14     4549.45     4385.12    168.28 o 
  12   4  14     3805.95     3507.13    397.44 o 
 -13   5  14     2823.16     2934.49    138.21 o 
 -11   5  14     2909.17     2873.52    133.14 o 
  -9   5  14     3751.03     3875.53    171.46 o 
  -7   5  14     4028.85     4184.07    231.44 o 
  -5   5  14     6183.02     5738.71    273.85 o 
  -3   5  14     5089.07     4650.58    235.07 o 
  -1   5  14     3949.84     4001.10    214.47 o 
   1   5  14     4353.44     3969.60    210.84 o 
   3   5  14     3871.34     3871.65    145.59 o 
   5   5  14     3764.18     3640.35    143.82 o 
   7   5  14     4816.77     4866.07    177.79 o 
 -23   1  15      115.44       41.41     82.99 o 
 -21   1  15        4.15      -32.70     51.87 o 
 -19   1  15       18.58       48.16     49.08 o 
 -17   1  15       63.29       90.32     46.31 o 
 -15   1  15      387.78      374.64     49.99 o 
 -13   1  15       26.90       27.40     40.42 o 
 -11   1  15      704.95      731.87     61.92 o 
  -9   1  15      620.99      698.93     40.89 o 
  -7   1  15     1441.53     1423.80     72.58 o 
  -5   1  15     1952.10     2129.69     68.93 o 
  -3   1  15      426.52      405.09     35.23 o 
  -1   1  15      473.04      517.56     47.51 o 
   1   1  15       46.43       41.99     28.75 o 
   3   1  15       87.16       41.26     30.65 o 
   5   1  15       72.71       19.63     30.58 o 
   7   1  15     1581.37     1512.66     60.98 o 
   9   1  15      693.89      596.77     51.83 o 
  11   1  15      451.60      497.59    108.45 o 
  13   1  15      221.36      295.35     75.80 o 
  15   1  15       67.21        9.40     70.73 o 
 -22   2  15      215.67      113.82     64.53 o 
 -20   2  15      311.23      261.01     62.58 o 
 -18   2  15       13.20       67.28     54.66 o 
 -16   2  15       84.41      104.81     51.23 o 
 -14   2  15      739.14      784.08     77.33 o 
 -12   2  15     1017.69     1242.34     88.85 o 
 -10   2  15      153.26      154.38     38.71 o 
  -8   2  15      477.84      465.78     50.54 o 
  -6   2  15      544.32      518.94     51.78 o 
  -4   2  15     1161.15     1269.91     67.36 o 
  -2   2  15     2078.11     2046.00     84.51 o 
   0   2  15       56.39      115.68     39.75 o 
   2   2  15     3985.71     3965.79    155.61 o 
   4   2  15     3656.92     3698.72     97.91 o 
   6   2  15      123.66       58.61     37.04 o 
   8   2  15      539.74      544.51     49.97 o 
  10   2  15       78.46       29.20     40.98 o 
  12   2  15      312.42      336.21     52.59 o 
  14   2  15      198.12      164.47     75.74 o 
 -21   3  15      184.44       52.16    173.28 o 
 -19   3  15       22.65       10.25     71.29 o 
 -17   3  15      232.98      338.07     62.35 o 
 -15   3  15      154.64      109.95     53.26 o 
 -13   3  15      180.62      209.77     52.89 o 
 -11   3  15      465.68      547.78     58.28 o 
  -9   3  15      202.77      208.72     61.05 o 
  -7   3  15      285.57      249.15     88.46 o 
  -5   3  15      707.42      693.24     80.58 o 
  -3   3  15     1407.20     1361.55    108.45 o 
  -1   3  15      778.94      696.38     71.73 o 
   1   3  15       61.74       28.92     51.07 o 
   3   3  15       91.60       70.43     34.21 o 
   5   3  15      744.57      658.35     61.15 o 
   7   3  15       42.27       63.75     42.50 o 
   9   3  15       98.03      150.24     41.59 o 
  11   3  15      597.52      589.86     54.76 o 
  13   3  15       81.40      139.45     47.43 o 
 -18   4  15      133.23      273.46     65.55 o 
 -16   4  15      318.67      256.18     60.59 o 
 -14   4  15      124.18      106.27     51.43 o 
 -12   4  15      380.22      349.42     78.08 o 
 -10   4  15      140.67      229.20     48.55 o 
  -8   4  15     1247.38     1301.22     87.64 o 
  -6   4  15      155.56      247.42     55.02 o 
  -4   4  15      618.76      659.11     78.16 o 
  -2   4  15      746.25      695.53    101.78 o 
   0   4  15      136.74      221.74     78.76 o 
   2   4  15      334.67      360.25     58.82 o 
   4   4  15      114.33      147.60     54.52 o 
   6   4  15      590.52      563.61    108.45 o 
   8   4  15      464.84      404.48     68.87 o 
  10   4  15      640.30      495.21     78.81 o 
 -13   5  15      304.50      313.55     77.55 o 
 -11   5  15      308.33      415.23     71.33 o 
  -9   5  15      297.54      331.26     64.63 o 
  -7   5  15      664.36      728.24    118.75 o 
  -5   5  15      462.91      603.44    106.63 o 
  -3   5  15     1254.65     1263.82    129.65 o 
  -1   5  15      782.02      823.97    112.69 o 
   1   5  15      631.63      688.26    105.42 o 
   3   5  15     1332.80     1294.83     92.35 o 
   5   5  15      560.03      591.48     93.91 o 
 -22   0  16     3199.16     2783.32    208.42 o 
 -20   0  16     4707.48     4902.62    260.52 o 
 -18   0  16     5091.93     5165.56    262.94 o 
 -16   0  16     7850.50     7894.58    243.27 o 
 -14   0  16     8630.22     8280.53    246.87 o 
 -12   0  16    12378.02    12298.11    266.93 o 
 -10   0  16    12450.30    13044.42    276.84 o 
  -8   0  16    14652.19    14790.64    303.20 o 
  -6   0  16    13972.61    14918.92    365.81 o 
  -4   0  16    15122.31    14795.50    361.13 o 
  -2   0  16    18252.52    17601.96    417.67 o 
   0   0  16    23239.59    22802.82    525.64 o 
   2   0  16    16488.37    17139.85    411.68 o 
   4   0  16    16980.14    17409.90    419.82 o 
   6   0  16    14215.11    15060.18    465.30 o 
   8   0  16     4829.81     5432.02    341.10 o 
  10   0  16     8123.50     8226.31    245.90 o 
  12   0  16     6526.26     6596.93    222.77 o 
  14   0  16     5162.71     5447.12    397.44 o 
  16   0  16     5018.46     5429.72    294.45 o 
 -23   1  16     2968.29     3397.59    164.40 o 
 -21   1  16     3645.44     3601.81    118.87 o 
 -19   1  16     3880.17     3610.27    115.83 o 
 -17   1  16     5742.84     5818.37    142.28 o 
 -15   1  16     7545.79     7530.41    203.23 o 
 -13   1  16    10655.38    11047.65    236.99 o 
 -11   1  16    15730.65    16023.07    283.37 o 
  -9   1  16    19052.53    19213.42    295.52 o 
  -7   1  16    12362.35    12512.97    227.60 o 
  -5   1  16    19396.96    19009.83    321.29 o 
  -3   1  16    16540.29    16606.06    284.71 o 
  -1   1  16    12601.40    12399.92    222.21 o 
   1   1  16    18347.56    18765.92    317.22 o 
   3   1  16    16926.48    16657.81    287.92 o 
   5   1  16    20004.97    19924.81    305.60 o 
   7   1  16     9492.12    10007.22    176.49 o 
   9   1  16     9683.58     9310.30    263.90 o 
  11   1  16     8829.51     8824.57    258.33 o 
  13   1  16     7351.75     7584.22    239.05 o 
  15   1  16     3909.90     3840.29    174.28 o 
 -22   2  16     2203.33     2168.59    108.46 o 
 -20   2  16     2828.47     2909.80    118.49 o 
 -18   2  16     8590.84     8496.31    211.28 o 
 -16   2  16     6042.84     5977.20    159.92 o 
 -14   2  16     7654.00     7895.20    167.70 o 
 -12   2  16     8127.61     8342.59    199.53 o 
 -10   2  16    10764.03    10858.53    207.33 o 
  -8   2  16    12127.53    12054.69    254.96 o 
  -6   2  16    16406.79    16211.81    324.43 o 
  -4   2  16    30705.79    31286.66    592.64 o 
  -2   2  16    15612.72    15443.61    309.47 o 
   0   2  16    18664.11    19038.36    372.27 o 
   2   2  16     6843.72     7046.54    168.83 o 
   4   2  16    14510.10    14296.12    256.84 o 
   6   2  16    13601.56    13891.07    253.27 o 
   8   2  16    10331.82    10401.43    204.39 o 
  10   2  16    11681.66    11900.22    372.68 o 
  12   2  16     7468.14     7675.47    197.06 o 
  14   2  16     5320.28     5529.07    200.86 o 
 -19   3  16     3515.85     3215.15    157.94 o 
 -17   3  16     4633.29     4391.88    233.86 o 
 -15   3  16     3840.22     3846.75    134.82 o 
 -13   3  16     8299.36     8337.34    207.34 o 
 -11   3  16     7659.66     7546.23    191.42 o 
  -9   3  16     9377.69     9185.43    264.34 o 
  -7   3  16     7202.25     7225.97    406.53 o 
  -5   3  16     9104.71     8956.71    254.82 o 
  -3   3  16     8818.58     8861.93    250.53 o 
  -1   3  16    16562.74    16245.40    407.06 o 
   1   3  16    15826.56    16270.44    322.09 o 
   3   3  16     6278.97     6552.45    139.11 o 
   5   3  16    11417.92    11206.53    210.23 o 
   7   3  16     6992.11     6896.51    149.00 o 
   9   3  16     5816.93     5572.83    156.88 o 
  11   3  16     3601.87     3548.60    107.87 o 
  13   3  16     4604.89     4917.39    132.36 o 
 -16   4  16     2620.49     2536.57    114.63 o 
 -14   4  16     2627.61     2583.16    109.09 o 
 -12   4  16     4972.70     5029.79    147.35 o 
 -10   4  16     5706.23     5743.08    324.91 o 
  -8   4  16     6157.70     5925.85    190.80 o 
  -6   4  16     6635.17     6311.67    690.68 o 
  -4   4  16     5958.92     5708.28    179.91 o 
  -2   4  16     4369.96     3830.59    385.93 o 
   0   4  16     6742.88     6354.26    285.97 o 
   2   4  16     6442.24     6491.19    296.87 o 
   4   4  16     3602.00     3768.52    149.83 o 
   6   4  16     6470.34     6332.42    337.46 o 
   8   4  16     5341.25     5123.50    189.33 o 
  10   4  16     3149.14     3088.01    158.13 o 
 -11   5  16     3010.79     3020.06    154.49 o 
  -9   5  16     2316.96     2482.38    126.97 o 
  -7   5  16     4524.19     4570.61    253.25 o 
  -5   5  16     4963.45     4562.13    248.40 o 
  -3   5  16     3945.33     3887.20    221.74 o 
  -1   5  16     3816.69     3743.00    218.11 o 
   1   5  16     3774.88     3362.52    202.36 o 
   3   5  16     2449.31     2550.93    125.15 o 
 -21   1  17      288.46      159.13    170.25 o 
 -19   1  17       22.34       -0.08     51.11 o 
 -17   1  17       16.60      108.50     49.36 o 
 -15   1  17        8.42       11.24     60.86 o 
 -13   1  17        6.23      -24.44     42.63 o 
 -11   1  17      681.71      643.80     54.09 o 
  -9   1  17       12.63       15.11     46.30 o 
  -7   1  17     1719.97     1762.46     72.31 o 
  -5   1  17      506.97      537.06     48.01 o 
  -3   1  17     1108.73     1113.54     58.67 o 
  -1   1  17       52.08       52.92     36.07 o 
   1   1  17       35.32       62.44     36.62 o 
   3   1  17       38.24        2.51     36.92 o 
   5   1  17       81.71       68.38     40.46 o 
   7   1  17       38.77       62.93     49.28 o 
   9   1  17      410.82      345.76     74.48 o 
  11   1  17      176.40       12.73     69.79 o 
  13   1  17       36.96       54.47     75.17 o 
 -20   2  17        5.11      -43.99     58.36 o 
 -18   2  17        9.55       56.25     55.88 o 
 -16   2  17      485.39      525.09     64.69 o 
 -14   2  17      120.36      116.05     56.20 o 
 -12   2  17      231.66      229.25     44.70 o 
 -10   2  17      604.86      551.67     50.34 o 
  -8   2  17      738.32      788.23     62.66 o 
  -6   2  17       12.45        4.19     42.04 o 
  -4   2  17      206.75      152.35     50.34 o 
  -2   2  17       87.72       75.20     42.04 o 
   0   2  17      284.25      292.99     49.27 o 
   2   2  17     1279.17     1329.46     73.73 o 
   4   2  17      694.46      645.09     51.93 o 
   6   2  17      414.42      315.75     47.70 o 
   8   2  17       82.91       59.19     44.33 o 
  10   2  17       57.64       81.78     47.94 o 
  12   2  17      158.08       83.88     74.01 o 
 -19   3  17      104.24       45.59     77.61 o 
 -17   3  17      137.67      178.72     78.14 o 
 -15   3  17      565.34      528.15     67.53 o 
 -13   3  17       63.71       41.54     52.49 o 
 -11   3  17       43.58      147.15     52.53 o 
  -9   3  17      565.79      542.27     76.98 o 
  -7   3  17      181.15      106.85     60.51 o 
  -5   3  17      129.07      205.96    106.63 o 
  -3   3  17      903.94      994.16     99.97 o 
  -1   3  17     1730.86     1853.18    186.04 o 
   1   3  17       59.59      138.13     45.10 o 
   3   3  17      573.74      556.19     56.95 o 
   5   3  17       51.75       30.82     39.07 o 
   7   3  17       14.13       -9.53     40.56 o 
   9   3  17      168.71      144.10     47.77 o 
  11   3  17      238.53      247.14     52.99 o 
 -16   4  17      167.17      287.79     64.27 o 
 -14   4  17      240.97      274.67     60.02 o 
 -12   4  17      108.14      183.01     56.96 o 
 -10   4  17      695.85      679.82     71.96 o 
  -8   4  17      616.18      685.50     80.69 o 
  -6   4  17      514.42      531.08     71.42 o 
  -4   4  17      496.06      498.22     68.53 o 
  -2   4  17      517.27      493.69     67.43 o 
   0   4  17      289.29      211.07     60.04 o 
   2   4  17      180.27      187.40     60.76 o 
   4   4  17      323.44      256.99     62.94 o 
   6   4  17      216.85      324.93     70.26 o 
   8   4  17      691.30      714.85     87.34 o 
  -9   5  17      197.08      327.16    109.05 o 
  -7   5  17      112.43      132.08     98.15 o 
  -5   5  17      171.07      245.98     95.73 o 
  -3   5  17      649.40      547.70    105.42 o 
  -1   5  17      541.38      596.17    115.11 o 
   1   5  17      724.97      714.92    118.75 o 
 -22   0  18     3253.90     3389.18    231.44 o 
 -20   0  18     2944.67     3235.29    222.96 o 
 -18   0  18     4635.38     4436.11    249.61 o 
 -16   0  18     7647.12     7201.25    322.32 o 
 -14   0  18    19427.83    18225.49    630.09 o 
 -12   0  18     8193.24     8754.84    261.10 o 
 -10   0  18     7502.90     7333.13    186.11 o 
  -8   0  18    13140.07    13286.23    342.20 o 
  -6   0  18    11628.28    11835.87    310.04 o 
  -4   0  18    12290.65    12096.53    676.75 o 
  -2   0  18    13241.08    12553.58    323.43 o 
   0   0  18    23624.61    23061.97    539.34 o 
   2   0  18    17354.69    17282.03    423.24 o 
   4   0  18    17358.53    17263.09    451.97 o 
   6   0  18     7063.81     7349.01    228.33 o 
   8   0  18     8967.02     9333.60    273.32 o 
  10   0  18     9901.17    10669.29    607.68 o 
  12   0  18     5004.92     5281.07    201.71 o 
  14   0  18     3524.85     3469.16    242.34 o 
 -21   1  18     2473.13     2521.43    143.09 o 
 -19   1  18     4237.58     4467.55    150.41 o 
 -17   1  18     4357.17     4323.63    124.40 o 
 -15   1  18     5636.58     5778.39    142.59 o 
 -13   1  18     6072.49     6452.81    197.46 o 
 -11   1  18     5824.22     5678.94    137.37 o 
  -9   1  18    15926.51    15472.71    315.92 o 
  -7   1  18    21721.84    21229.93    410.84 o 
  -5   1  18    15226.20    15330.25    271.77 o 
  -3   1  18     8937.42     9145.49    180.94 o 
  -1   1  18    16789.59    16908.61    294.95 o 
   1   1  18     9697.52     9894.68    192.71 o 
   3   1  18     8048.86     8361.98    197.63 o 
   5   1  18    11462.36    11074.98    298.16 o 
   7   1  18     8969.08     8656.55    253.99 o 
   9   1  18     8509.26     8453.75    253.60 o 
  11   1  18     7145.27     7533.86    241.19 o 
  13   1  18     4061.41     3851.67    175.65 o 
 -20   2  18     2219.94     2201.43    107.84 o 
 -18   2  18     3443.18     3785.67    131.09 o 
 -16   2  18     5131.90     4923.39    156.19 o 
 -14   2  18     5822.97     5790.19    158.22 o 
 -12   2  18     4875.32     5062.92    164.88 o 
 -10   2  18     7795.36     7905.35    167.58 o 
  -8   2  18     8197.12     8497.42    199.21 o 
  -6   2  18     9721.06     9598.69    217.03 o 
  -4   2  18     6767.24     6953.16    172.28 o 
  -2   2  18    15541.97    15156.35    310.80 o 
   0   2  18    10865.07    10807.11    237.52 o 
   2   2  18     7021.01     6833.37    171.04 o 
   4   2  18     7958.58     8195.77    196.95 o 
   6   2  18     7441.16     7169.45    159.10 o 
   8   2  18     6774.14     6896.19    199.03 o 
  10   2  18     4962.26     5015.17    335.65 o 
  12   2  18     4858.46     4928.20    190.19 o 
 -17   3  18     2000.70     2134.23    134.49 o 
 -15   3  18     4302.08     4203.33    175.20 o 
 -13   3  18     6112.60     6289.38    179.41 o 
 -11   3  18     7642.38     7489.49    261.86 o 
  -9   3  18     5739.26     5856.01    201.94 o 
  -7   3  18     5050.12     5179.30    204.78 o 
  -5   3  18     5639.25     5823.21    195.71 o 
  -3   3  18     5745.47     5711.89    193.59 o 
  -1   3  18     8093.89     8328.30    191.63 o 
   1   3  18     7979.52     7875.72    185.95 o 
   3   3  18    12078.06    11896.21    255.22 o 
   5   3  18     7254.51     7440.84    160.30 o 
   7   3  18     4737.30     4770.80    141.07 o 
   9   3  18     3405.33     3269.55    152.68 o 
 -14   4  18     2475.52     2649.72    117.30 o 
 -12   4  18     4157.96     4129.74    184.17 o 
 -10   4  18     4626.30     4516.78    160.63 o 
  -8   4  18     4901.21     5062.24    527.70 o 
  -6   4  18     6825.27     6706.14    252.04 o 
  -4   4  18     6761.66     6678.01    336.25 o 
  -2   4  18     5544.32     5182.91    451.97 o 
   0   4  18     6214.33     6000.73    382.30 o 
   2   4  18     2872.93     2784.08    196.30 o 
   4   4  18     4465.15     3828.95    260.52 o 
   6   4  18     3916.23     3930.26    164.00 o 
  -7   5  18     1918.94     1549.79    163.58 o 
  -5   5  18     3463.41     3512.78    229.02 o 
  -3   5  18     4547.29     4375.52    249.61 o 
 -21   1  19        1.15      -15.62     79.94 o 
 -19   1  19        6.05       21.82     60.58 o 
 -17   1  19       40.50       -3.86     50.61 o 
 -15   1  19      193.78      149.71     52.84 o 
 -13   1  19        9.44       -9.05     45.34 o 
 -11   1  19      404.55      359.45     51.91 o 
  -9   1  19      508.17      525.44     63.08 o 
  -7   1  19       11.88       54.00     48.90 o 
  -5   1  19      704.72      709.14     65.51 o 
  -3   1  19       77.93       51.78     48.44 o 
  -1   1  19       40.33      111.97     49.26 o 
   1   1  19        6.15       31.62     47.86 o 
   3   1  19        5.84       32.30     49.65 o 
   5   1  19      554.58      407.70     76.13 o 
   7   1  19       13.04       14.38     67.79 o 
   9   1  19      165.83      119.57     75.90 o 
  11   1  19       29.59      -45.11     81.19 o 
 -20   2  19       24.25      -41.81     61.75 o 
 -18   2  19       40.47       33.15     57.18 o 
 -16   2  19       59.52        9.49     56.23 o 
 -14   2  19      228.59      238.60     58.50 o 
 -12   2  19       16.99       34.97     51.07 o 
 -10   2  19       64.80       35.73     74.52 o 
  -8   2  19      637.54      626.11     63.65 o 
  -6   2  19      259.91      269.41     53.26 o 
  -4   2  19      312.08      233.68     66.57 o 
  -2   2  19      275.39      282.46     53.53 o 
   0   2  19      705.62      718.88     75.76 o 
   2   2  19        8.40       19.33     47.28 o 
   4   2  19       37.13       -1.61     48.64 o 
   6   2  19      100.98       19.33     65.04 o 
   8   2  19      154.67      199.89     60.21 o 
  10   2  19       38.74       32.78     75.65 o 
 -17   3  19      188.53      186.20    116.93 o 
 -15   3  19      418.47      442.28    135.71 o 
 -13   3  19      281.29      406.40     81.51 o 
 -11   3  19      509.78      531.81     68.15 o 
  -9   3  19      315.95      317.96     78.70 o 
  -7   3  19      888.81     1003.31     95.09 o 
  -5   3  19       66.84       72.96     65.04 o 
  -3   3  19      172.39      123.64     65.21 o 
  -1   3  19      513.94      536.32     59.14 o 
   1   3  19     1371.44     1414.12     78.81 o 
   3   3  19      367.98      433.59     77.35 o 
   5   3  19      192.29      230.09     57.32 o 
   7   3  19      707.38      696.38     61.08 o 
 -12   4  19      162.69      285.14     63.90 o 
 -10   4  19       15.66       48.22     55.40 o 
  -8   4  19      490.33      470.72     80.94 o 
  -6   4  19     2169.60     2163.78    125.35 o 
  -4   4  19      574.74      544.87     78.40 o 
  -2   4  19      131.67      108.45     66.83 o 
   0   4  19       81.16       27.26     61.04 o 
   2   4  19      534.77      462.97     77.45 o 
   4   4  19      248.17      275.28     72.09 o 
 -20   0  20     2626.17     2400.42    201.15 o 
 -18   0  20     1760.39     1730.34    172.06 o 
 -16   0  20     3559.85     3534.59    224.17 o 
 -14   0  20     9725.13     9750.71    395.02 o 
 -12   0  20    15800.11    15702.68    562.24 o 
 -10   0  20    11324.35    10755.23    418.04 o 
  -8   0  20     9666.35     9715.57    384.12 o 
  -6   0  20    10077.22     9692.89    436.83 o 
  -4   0  20     4938.87     5308.61    187.89 o 
  -2   0  20     8055.45     8232.81    244.53 o 
   0   0  20    12063.29    12182.25    325.98 o 
   2   0  20    19534.13    19113.80    468.62 o 
   4   0  20     8689.82     8856.55    542.24 o 
   6   0  20     7619.81     7979.79    251.47 o 
   8   0  20     6320.20     6716.64    229.63 o 
  10   0  20     6824.44     7644.74    357.46 o 
 -19   1  20     4215.92     4118.51    175.25 o 
 -17   1  20     3748.40     3837.74    119.86 o 
 -15   1  20     4597.85     4528.22    129.06 o 
 -13   1  20     4843.82     5098.93    135.28 o 
 -11   1  20     3865.36     3712.51    146.74 o 
  -9   1  20     6704.77     6711.88    176.30 o 
  -7   1  20    11008.65    10755.65    250.09 o 
  -5   1  20     8901.69     9126.49    212.77 o 
  -3   1  20    14646.86    14514.87    302.62 o 
  -1   1  20    10201.16    10200.34    282.16 o 
   1   1  20     9024.74     9053.02    212.76 o 
   3   1  20     7575.81     7770.89    235.17 o 
   5   1  20     6249.96     6243.58    209.48 o 
   7   1  20     6815.20     6565.22    220.20 o 
   9   1  20     5388.35     5444.63    203.92 o 
 -18   2  20     2611.31     2567.67    117.04 o 
 -16   2  20     3112.32     3085.40    120.50 o 
 -14   2  20     3919.22     3951.91    134.70 o 
 -12   2  20     4319.89     4852.37    146.44 o 
 -10   2  20     3832.96     3827.90    152.15 o 
  -8   2  20     8075.10     7904.14    461.67 o 
  -6   2  20     5090.61     4941.82    319.89 o 
  -4   2  20     9132.87     9073.67    213.14 o 
  -2   2  20     7366.22     7624.92    326.63 o 
   0   2  20     5787.85     5969.50    162.23 o 
   2   2  20     5186.66     5240.03    181.35 o 
   4   2  20     4465.20     4500.50    169.49 o 
   6   2  20     6100.23     5875.12    200.36 o 
   8   2  20     4110.22     3866.96    164.00 o 
 -15   3  20     2763.58     2575.00    148.04 o 
 -13   3  20     5290.75     5191.40    197.48 o 
 -11   3  20     4438.89     4610.75    152.98 o 
  -9   3  20     4482.00     4586.25    183.61 o 
  -7   3  20     5914.93     6228.59    244.16 o 
  -5   3  20     5439.42     5394.20    193.95 o 
  -3   3  20     5039.55     4997.44    207.28 o 
  -1   3  20     2321.48     2304.18    184.34 o 
   1   3  20     5553.16     5515.94    193.31 o 
   3   3  20     6430.82     6185.12    165.84 o 
   5   3  20     5056.83     5137.89    152.18 o 
   7   3  20     3175.74     3153.58    117.20 o 
 -10   4  20     2983.17     2935.57    483.48 o 
  -8   4  20     3647.43     3636.98    165.56 o 
  -6   4  20     3889.04     4037.03    169.00 o 
  -4   4  20     5074.86     4826.75    296.87 o 
  -2   4  20     6306.38     6214.47    209.96 o 
   0   4  20     2698.55     2623.39    132.99 o 
   2   4  20     5779.39     5595.96    219.93 o 
 -19   1  21      113.07       93.03    122.99 o 
 -17   1  21        8.80       69.47     78.11 o 
 -15   1  21      144.18      140.11     60.16 o 
 -13   1  21        1.56      -52.44     70.48 o 
 -11   1  21       86.93      129.05     51.32 o 
  -9   1  21       68.25       66.53     56.73 o 
  -7   1  21      220.08      111.08     57.21 o 
  -5   1  21        2.02       39.49     53.70 o 
  -3   1  21       44.99      114.87     55.19 o 
  -1   1  21        4.80       42.58     53.34 o 
   1   1  21        5.21       14.02     54.15 o 
   3   1  21       26.25        2.75    142.38 o 
   5   1  21        2.57       76.20    159.34 o 
   7   1  21       10.73      -25.03     74.88 o 
   9   1  21        7.44        9.01     79.22 o 
 -16   2  21       72.29       63.07     61.21 o 
 -14   2  21       22.00       94.79     61.05 o 
 -12   2  21      420.99      392.05     66.48 o 
 -10   2  21      358.64      255.16     74.24 o 
  -8   2  21       26.99       79.19     67.52 o 
  -6   2  21        8.18        7.02     73.31 o 
  -4   2  21        7.82       40.14     65.78 o 
  -2   2  21       99.05       68.08    115.11 o 
   0   2  21      118.47      176.74     72.48 o 
   2   2  21      176.40      120.04     70.44 o 
   4   2  21       61.62       79.39     73.49 o 
   6   2  21      375.09      395.55    128.44 o 
 -15   3  21        6.07       78.06     82.04 o 
 -13   3  21      246.80      299.77     85.19 o 
 -11   3  21      402.23      488.05    133.90 o 
  -9   3  21      307.08      458.03    129.65 o 
  -7   3  21      238.52      297.79     80.20 o 
  -5   3  21      286.98      381.44    101.78 o 
  -3   3  21       49.68       86.04     52.24 o 
  -1   3  21      936.58      920.31     75.55 o 
   1   3  21      257.42      294.41     60.17 o 
   3   3  21       62.63       30.85     57.21 o 
   5   3  21      335.72      403.72     82.10 o 
  -8   4  21       15.82      -38.73     73.67 o 
  -6   4  21      538.19      588.77     89.97 o 
  -4   4  21      918.37      821.07     95.51 o 
  -2   4  21      389.80      409.55     82.41 o 
 -18   0  22     3163.16     2851.18    216.90 o 
 -16   0  22     1065.05      910.00    145.41 o 
 -14   0  22     1426.87     1740.03    168.43 o 
 -12   0  22     6857.82     6317.91    301.72 o 
 -10   0  22     9178.30     8442.05    361.09 o 
  -8   0  22     9690.58    10142.10    405.93 o 
  -6   0  22     4134.65     4117.43    233.86 o 
  -4   0  22     9123.64     8936.44    370.79 o 
  -2   0  22     5008.59     5263.71    270.21 o 
   0   0  22     5778.53     6080.41    293.24 o 
   2   0  22     5484.82     5292.79    277.48 o 
   4   0  22     6248.59     6296.10    308.99 o 
   6   0  22     6073.04     6075.57    315.05 o 
   8   0  22     3612.65     4048.36    269.00 o 
 -17   1  22     4596.72     4882.24    190.93 o 
 -15   1  22     2960.92     2982.58    126.94 o 
 -13   1  22     4065.27     3962.45    139.15 o 
 -11   1  22     4866.65     4995.77    135.67 o 
  -9   1  22     4886.03     4820.76    151.07 o 
  -7   1  22     3516.94     3553.39    129.70 o 
  -5   1  22     7573.66     7380.71    248.79 o 
  -3   1  22     8146.39     8154.40    203.35 o 
  -1   1  22     5584.08     5498.00    212.96 o 
   1   1  22     7249.65     6568.72    216.28 o 
   3   1  22     4257.69     3586.37    293.24 o 
   5   1  22     5524.78     5389.31    287.18 o 
   7   1  22     6059.80     6134.31    220.62 o 
 -16   2  22     2783.98     2855.56    123.11 o 
 -14   2  22     3307.90     3260.55    128.52 o 
 -12   2  22     3206.56     3339.71    185.12 o 
 -10   2  22     4865.27     4785.58    175.80 o 
  -8   2  22     4165.71     4384.23    168.72 o 
  -6   2  22     5213.31     5090.84    181.48 o 
  -4   2  22     5797.54     5891.58    198.23 o 
  -2   2  22     5669.42     5582.38    193.32 o 
   0   2  22     5924.09     6038.13    203.76 o 
   2   2  22     5248.35     5357.09    193.07 o 
   4   2  22     4093.30     4443.26    177.34 o 
   6   2  22     3519.82     3771.38    214.47 o 
 -13   3  22     3059.00     3295.70    168.35 o 
 -11   3  22     3683.25     3852.98    300.51 o 
  -9   3  22     4501.22     4829.92    272.64 o 
  -7   3  22     3061.02     3184.40    222.96 o 
  -5   3  22     3892.64     3970.81    242.34 o 
  -3   3  22     4461.11     4429.10    159.54 o 
  -1   3  22     4036.30     4152.95    158.66 o 
   1   3  22     3854.24     3894.17    156.62 o 
 -15   1  23        2.61      -37.56     80.03 o 
 -13   1  23        2.26        8.36     93.08 o 
 -11   1  23        1.73       22.88     62.03 o 
  -9   1  23       55.94       45.43     61.70 o 
  -7   1  23      154.52      184.55     64.42 o 
  -5   1  23      484.03      543.01     72.77 o 
  -3   1  23      728.00      702.26     75.25 o 
  -1   1  23      196.03      273.01     85.43 o 
   1   1  23       28.14       -9.48     74.02 o 
   3   1  23       10.70       16.90     76.08 o 
   5   1  23      186.81      258.38     87.85 o 
 -14   2  23       80.63      123.71     73.94 o 
 -12   2  23      230.28      163.00     64.93 o 
 -10   2  23      291.33      327.91     66.87 o 
  -8   2  23       93.48      188.77     78.48 o 
  -6   2  23      168.09      159.39     76.57 o 
  -4   2  23       90.99       45.45     74.17 o 
  -2   2  23        9.20       66.35     74.69 o 
   0   2  23      106.10      116.42     76.75 o 
   2   2  23        7.39       27.11     76.75 o 
  -9   3  23      167.99       36.35    124.81 o 
  -7   3  23      109.91      123.60    127.23 o 
  -5   3  23        7.96       10.91    118.75 o 
  -3   3  23       78.49        3.17    162.98 o 
 -14   0  24     1562.04     1592.20    179.33 o 
 -12   0  24     2660.99     2610.05    207.20 o 
 -10   0  24     5676.65     5438.20    284.75 o 
  -8   0  24     1843.34     1773.96    174.49 o 
  -6   0  24     4154.85     3821.77    235.07 o 
  -4   0  24     4410.12     4129.54    250.83 o 
  -2   0  24     4926.43     4639.68    264.16 o 
   0   0  24     3187.46     3221.96    227.80 o 
   2   0  24     3915.33     4220.42    261.73 o 
 -13   1  24     3025.57     2992.28    300.51 o 
 -11   1  24     3562.12     3597.98    137.24 o 
  -9   1  24     2817.66     2822.95    126.61 o 
  -7   1  24     4089.18     4044.25    142.44 o 
  -5   1  24     4563.22     4485.54    151.08 o 
  -3   1  24     4022.63     3888.50    168.75 o 
  -1   1  24     5326.42     5625.60    206.81 o 
   1   1  24     3899.87     4086.46    178.92 o 
   3   1  24     3702.31     4051.02    283.54 o 
 -10   2  24     2486.52     2462.93    116.44 o 
  -8   2  24     4863.05     5119.60    191.23 o 
  -6   2  24     5343.12     5176.37    192.21 o 
  -4   2  24     3947.74     3397.50    158.89 o 
  -2   2  24     3261.83     3038.46    152.50 o 
   0   2  24     3983.84     4114.38    231.44 o 
 -11   1  25      259.39      315.91     91.63 o 
  -9   1  25       16.83       12.49     68.03 o 
  -7   1  25        0.91       78.99     67.76 o 
  -5   1  25       23.22      152.10     86.58 o 
  -3   1  25      163.74      198.07     87.75 o 
  -1   1  25       10.93       37.76     82.52 o 
                                                 
